# Supplementary material for: Gene acquisition by giant transposons primes eukaryotes for rapid evolution via horizontal gene transfer
Source: Sci Adv. 2024 Dec 6;10(49):eadp8738. doi: 10.1126/sciadv.adp8738 (PMC11623301; doi:10.1126/sciadv.adp8738)
Supplement: Supplementary file 2 — Tables S4 and S5 [file sciadv.adp8738_tables_s4_and_s5.zip]

Archive with 1 entries (1 files):
- adp8738_tables_s4_and_s5.xlsx
