# Supplementary material for: Gene acquisition by giant transposons primes eukaryotes for rapid evolution via horizontal gene transfer
Source: Sci Adv. 2024 Dec 6;10(49):eadp8738. doi: 10.1126/sciadv.adp8738 (PMC11623301; doi:10.1126/sciadv.adp8738)
Supplement: Supplementary file 2 — Tables S4 and S5 [file sciadv.adp8738_tables_s4_and_s5.zip › adp8738_tables_s4_and_s5.xlsx]

## Sheet: S4
Table S4: Genome database metadata
genomeCode	genus	species	isolate	version	lineage	source	publication	accession
aaoarx1	Aaosphaeria	arxii	CBS17579	v1.0	{'clade': 'dothideomyceta', 'kingdom': 'Fungi', 'phylum': 'Ascomycota', 'subphylum': 'Pezizomycotina', 'class': 'Dothideomycetes', 'subclass': 'Pleosporomycetidae', 'order': 'Pleosporales', 'family': '', 'subfamily': ''}	jgi	Haridas S et al.,2020	Aaoar1
abobie2	Abortiporus	biennis	CIRMBRFM1778	v1.0	{'clade': 'Opisthokonta', 'kingdom': 'Fungi', 'phylum': 'Basidiomycota', 'subphylum': 'Agaricomycotina', 'class': 'Agaricomycetes', 'order': 'Polyporales', 'family': 'Podoscyphaceae', 'subfamily': ''}	jgi	Hage H et al.,2021	Abobie1
absgla1	Absidia	glauca		20160411	{'clade': 'Opisthokonta', 'kingdom': 'Fungi', 'phylum': 'Mucoromycota', 'subphylum': 'Mucoromycotina', 'class': 'Mucoromycetes', 'order': 'Mucorales', 'family': 'Cunninghamellaceae', 'subfamily': ''}	ncbi	2016-04-11	SAMEA3923633
absrep1	Absidia	repens	NRRL1336	v1.0	{'clade': 'Opisthokonta', 'kingdom': 'Fungi', 'phylum': 'Mucoromycota', 'subphylum': 'Mucoromycotina', 'class': 'Mucoromycetes', 'order': 'Mucorales', 'family': 'Cunninghamellaceae', 'subfamily': ''}	jgi	Mondo SJ et al.,2017	Absrep1
acaing1	Acaromyces	ingoldii	MCA4198	v1.0	{'clade': 'Opisthokonta', 'kingdom': 'Fungi', 'phylum': 'Basidiomycota', 'subphylum': 'Ustilaginomycotina', 'class': 'Exobasidiomycetes', 'order': 'Exobasidiales', 'family': 'Cryptobasidiaceae', 'subfamily': ''}	jgi	Kijpornyongpan T et al.,2018	Acain1
acastr1	Acarospora	strigata	CBS132363	0	{'clade': 'leotiomyceta', 'kingdom': 'Fungi', 'phylum': 'Ascomycota', 'subphylum': 'Pezizomycotina', 'class': 'Lecanoromycetes', 'subclass': 'Acarosporomycetidae', 'order': 'Acarosporales', 'family': 'Acarosporaceae', 'subfamily': ''}	jgi	McDonald TR et al.,2013	Acastr1
acemac1	Acephala	macrosclerotiorum	EW76UTF0540	v1.0	{'clade': 'sordariomyceta', 'kingdom': 'Fungi', 'phylum': 'Ascomycota', 'subphylum': 'Pezizomycotina', 'class': 'Leotiomycetes', 'order': 'Helotiales', 'family': 'Mollisiaceae', 'subfamily': ''}	jgi	Miyauchi S et al.,2020	Acema1
aciric2	Acidomyces	richmondensis	BFW	0	{'clade': 'dothideomyceta', 'kingdom': 'Fungi', 'phylum': 'Ascomycota', 'subphylum': 'Pezizomycotina', 'class': 'Dothideomycetes', 'subclass': 'Dothideomycetidae', 'order': 'Mycosphaerellales', 'family': 'Teratosphaeriaceae', 'subfamily': ''}	jgi	Mosier AC et al.,N/D	Aciri1_iso
acisp.1	Acidomyces	sp.	richmondensis	20160315	{'clade': 'dothideomyceta', 'kingdom': 'Fungi', 'phylum': 'Ascomycota', 'subphylum': 'Pezizomycotina', 'class': 'Dothideomycetes', 'subclass': 'Dothideomycetidae', 'order': 'Mycosphaerellales', 'family': 'Teratosphaeriaceae', 'subfamily': ''}	ncbi	2016-02-24	SAMN02799239
acrchr1	Acremonium	chrysogenum	ATCC11550	0	{'clade': 'sordariomyceta', 'kingdom': 'Fungi', 'phylum': 'Ascomycota', 'subphylum': 'Pezizomycotina', 'class': 'Sordariomycetes', 'subclass': 'Hypocreomycetidae', 'order': 'Hypocreales', 'family': '', 'subfamily': ''}	jgi	Terfehr D et al.,2014	Acrchr1
actamb1	Actinomortierella	ambigua		20210104	{'clade': 'Opisthokonta', 'kingdom': 'Fungi', 'phylum': 'Mucoromycota', 'subphylum': 'Mortierellomycotina', 'class': 'Mortierellomycetes', 'order': 'Mortierellales', 'family': 'Mortierellaceae', 'subfamily': ''}	ncbi	2020-12-16	SAMN09074672
actamb2	Actinomortierella	ambigua		20210104	{'clade': 'Opisthokonta', 'kingdom': 'Fungi', 'phylum': 'Mucoromycota', 'subphylum': 'Mortierellomycotina', 'class': 'Mortierellomycetes', 'order': 'Mortierellales', 'family': 'Mortierellaceae', 'subfamily': ''}	ncbi	2020-11-16	SAMN09074671
actamb3	Actinomortierella	ambigua		20210104	{'clade': 'Opisthokonta', 'kingdom': 'Fungi', 'phylum': 'Mucoromycota', 'subphylum': 'Mortierellomycotina', 'class': 'Mortierellomycetes', 'order': 'Mortierellales', 'family': 'Mortierellaceae', 'subfamily': ''}	ncbi	2020-12-08	SAMN05720519
actwol1	Actinomortierella	wolfii		20210104	{'clade': 'Opisthokonta', 'kingdom': 'Fungi', 'phylum': 'Mucoromycota', 'subphylum': 'Mortierellomycotina', 'class': 'Mortierellomycetes', 'order': 'Mortierellales', 'family': 'Mortierellaceae', 'subfamily': ''}	ncbi	2020-12-16	SAMN05720777
actwol2	Actinomortierella	wolfii		20210104	{'clade': 'Opisthokonta', 'kingdom': 'Fungi', 'phylum': 'Mucoromycota', 'subphylum': 'Mortierellomycotina', 'class': 'Mortierellomycetes', 'order': 'Mortierellales', 'family': 'Mortierellaceae', 'subfamily': ''}	ncbi	2020-12-16	SAMN05720778
agabis1	Agaricus	bisporus	varburnettii	20201021	{'clade': 'Opisthokonta', 'kingdom': 'Fungi', 'phylum': 'Basidiomycota', 'subphylum': 'Agaricomycotina', 'class': 'Agaricomycetes', 'subclass': 'Agaricomycetidae', 'order': 'Agaricales', 'family': 'Agaricaceae', 'subfamily': ''}	ncbi	2020-10-02	SAMN15043479
agabis2	Agaricus	bisporus	varburnettiiJB137S8	20140804	{'clade': 'Opisthokonta', 'kingdom': 'Fungi', 'phylum': 'Basidiomycota', 'subphylum': 'Agaricomycotina', 'class': 'Agaricomycetes', 'subclass': 'Agaricomycetidae', 'order': 'Agaricales', 'family': 'Agaricaceae', 'subfamily': ''}	ncbi	2012-10-01	SAMN00188834
agabis3	Agaricus	bisporus	varbisporusH97v2.0	0	{'clade': 'Opisthokonta', 'kingdom': 'Fungi', 'phylum': 'Basidiomycota', 'subphylum': 'Agaricomycotina', 'class': 'Agaricomycetes', 'subclass': 'Agaricomycetidae', 'order': 'Agaricales', 'family': 'Agaricaceae', 'subfamily': ''}	jgi	Morin_E_et_al.,2012	Agabi_varbisH97_2
agraeg1	Agrocybe	aegerita		20200118	{'clade': 'Opisthokonta', 'kingdom': 'Fungi', 'phylum': 'Basidiomycota', 'subphylum': 'Agaricomycotina', 'class': 'Agaricomycetes', 'subclass': 'Agaricomycetidae', 'order': 'Agaricales', 'family': 'Bolbitiaceae', 'subfamily': ''}	ncbi	2020-01-18	SAMEA104449891
agrped1	Agrocybe	pediades	AH40210	v1.0	{'clade': 'Opisthokonta', 'kingdom': 'Fungi', 'phylum': 'Basidiomycota', 'subphylum': 'Agaricomycotina', 'class': 'Agaricomycetes', 'subclass': 'Agaricomycetidae', 'order': 'Agaricales', 'family': 'Bolbitiaceae', 'subfamily': ''}	jgi	Ruiz-Dueñas FJ et al.,2020	Agrped1
akalec1	Akanthomyces	lecanii	RCEF1005	20160504	{'clade': 'sordariomyceta', 'kingdom': 'Fungi', 'phylum': 'Ascomycota', 'subphylum': 'Pezizomycotina', 'class': 'Sordariomycetes', 'subclass': 'Hypocreomycetidae', 'order': 'Hypocreales', 'family': 'Cordycipitaceae', 'subfamily': ''}	ncbi	2016-05-04	SAMN04908331
akalec2	Akanthomyces	lecanii		20160527	{'clade': 'sordariomyceta', 'kingdom': 'Fungi', 'phylum': 'Ascomycota', 'subphylum': 'Pezizomycotina', 'class': 'Sordariomycetes', 'subclass': 'Hypocreomycetidae', 'order': 'Hypocreales', 'family': 'Cordycipitaceae', 'subfamily': ''}	ncbi	2016-05-27	SAMN04516662
alefal1	Alectoria	fallacina		2021-03-19	{'clade': 'OSLEUM clade', 'kingdom': 'Fungi', 'phylum': 'Ascomycota', 'subphylum': 'Pezizomycotina', 'class': 'Lecanoromycetes', 'subclass': 'Lecanoromycetidae', 'order': 'Lecanorales', 'suborder': 'Lecanorineae', 'family': 'Parmeliaceae', 'subfamily': ''}	ncbi	2021-03-19	Kalefal1
altals1	Alternaria	alstroemeriae			{'clade': 'dothideomyceta', 'kingdom': 'Fungi', 'phylum': 'Ascomycota', 'subphylum': 'Pezizomycotina', 'class': 'Dothideomycetes', 'subclass': 'Pleosporomycetidae', 'order': 'Pleosporales', 'suborder': 'Pleosporineae', 'family': 'Pleosporaceae', 'subfamily': ''}	ncbi		GCA_020284155.1
altalt10	Alternaria	alternata			{'clade': 'dothideomyceta', 'kingdom': 'Fungi', 'phylum': 'Ascomycota', 'subphylum': 'Pezizomycotina', 'class': 'Dothideomycetes', 'subclass': 'Pleosporomycetidae', 'order': 'Pleosporales', 'suborder': 'Pleosporineae', 'family': 'Pleosporaceae', 'subfamily': ''}	ncbi		GCA_011420565.1
altalt11	Alternaria	alternata			{'clade': 'dothideomyceta', 'kingdom': 'Fungi', 'phylum': 'Ascomycota', 'subphylum': 'Pezizomycotina', 'class': 'Dothideomycetes', 'subclass': 'Pleosporomycetidae', 'order': 'Pleosporales', 'suborder': 'Pleosporineae', 'family': 'Pleosporaceae', 'subfamily': ''}	ncbi		GCA_014751505.1
altalt12	Alternaria	alternata			{'clade': 'dothideomyceta', 'kingdom': 'Fungi', 'phylum': 'Ascomycota', 'subphylum': 'Pezizomycotina', 'class': 'Dothideomycetes', 'subclass': 'Pleosporomycetidae', 'order': 'Pleosporales', 'suborder': 'Pleosporineae', 'family': 'Pleosporaceae', 'subfamily': ''}	ncbi		GCA_018104255.1
altalt13	Alternaria	alternata			{'clade': 'dothideomyceta', 'kingdom': 'Fungi', 'phylum': 'Ascomycota', 'subphylum': 'Pezizomycotina', 'class': 'Dothideomycetes', 'subclass': 'Pleosporomycetidae', 'order': 'Pleosporales', 'suborder': 'Pleosporineae', 'family': 'Pleosporaceae', 'subfamily': ''}	ncbi		GCA_020085065.1
altalt14	Alternaria	alternata			{'clade': 'dothideomyceta', 'kingdom': 'Fungi', 'phylum': 'Ascomycota', 'subphylum': 'Pezizomycotina', 'class': 'Dothideomycetes', 'subclass': 'Pleosporomycetidae', 'order': 'Pleosporales', 'suborder': 'Pleosporineae', 'family': 'Pleosporaceae', 'subfamily': ''}	ncbi		GCA_020736535.1
altalt4	Alternaria	alternata	MPIPUGEAT0064	v1.0	{'clade': 'dothideomyceta', 'kingdom': 'Fungi', 'phylum': 'Ascomycota', 'subphylum': 'Pezizomycotina', 'class': 'Dothideomycetes', 'subclass': 'Pleosporomycetidae', 'order': 'Pleosporales', 'suborder': 'Pleosporineae', 'family': 'Pleosporaceae', 'subfamily': ''}	jgi	Mesny F et al.,2021	Altalt1
altalt5	Alternaria	alternata	SRC1lrK2f	v1.0	{'clade': 'dothideomyceta', 'kingdom': 'Fungi', 'phylum': 'Ascomycota', 'subphylum': 'Pezizomycotina', 'class': 'Dothideomycetes', 'subclass': 'Pleosporomycetidae', 'order': 'Pleosporales', 'suborder': 'Pleosporineae', 'family': 'Pleosporaceae', 'subfamily': ''}	jgi	Zeiner CA et al.,N/D	Altal1
altalt6	Alternaria	alternata			{'clade': 'dothideomyceta', 'kingdom': 'Fungi', 'phylum': 'Ascomycota', 'subphylum': 'Pezizomycotina', 'class': 'Dothideomycetes', 'subclass': 'Pleosporomycetidae', 'order': 'Pleosporales', 'suborder': 'Pleosporineae', 'family': 'Pleosporaceae', 'subfamily': ''}	ncbi		GCA_001642055.1
altalt7	Alternaria	alternata			{'clade': 'dothideomyceta', 'kingdom': 'Fungi', 'phylum': 'Ascomycota', 'subphylum': 'Pezizomycotina', 'class': 'Dothideomycetes', 'subclass': 'Pleosporomycetidae', 'order': 'Pleosporales', 'suborder': 'Pleosporineae', 'family': 'Pleosporaceae', 'subfamily': ''}	ncbi		GCA_009650635.1
altalt8	Alternaria	alternata			{'clade': 'dothideomyceta', 'kingdom': 'Fungi', 'phylum': 'Ascomycota', 'subphylum': 'Pezizomycotina', 'class': 'Dothideomycetes', 'subclass': 'Pleosporomycetidae', 'order': 'Pleosporales', 'suborder': 'Pleosporineae', 'family': 'Pleosporaceae', 'subfamily': ''}	ncbi		GCA_009932595.1
altalt9	Alternaria	alternata			{'clade': 'dothideomyceta', 'kingdom': 'Fungi', 'phylum': 'Ascomycota', 'subphylum': 'Pezizomycotina', 'class': 'Dothideomycetes', 'subclass': 'Pleosporomycetidae', 'order': 'Pleosporales', 'suborder': 'Pleosporineae', 'family': 'Pleosporaceae', 'subfamily': ''}	ncbi		GCA_011420445.1
altarb1	Alternaria	arborescens	EGS39-128		{'clade': 'dothideomyceta', 'kingdom': 'Fungi', 'phylum': 'Ascomycota', 'subphylum': 'Pezizomycotina', 'class': 'Dothideomycetes', 'subclass': 'Pleosporomycetidae', 'order': 'Pleosporales', 'suborder': 'Pleosporineae', 'family': 'Pleosporaceae', 'subfamily': ''}	ncbi		GCA_000256225.1
altarb2	Alternaria	arborescens			{'clade': 'dothideomyceta', 'kingdom': 'Fungi', 'phylum': 'Ascomycota', 'subphylum': 'Pezizomycotina', 'class': 'Dothideomycetes', 'subclass': 'Pleosporomycetidae', 'order': 'Pleosporales', 'suborder': 'Pleosporineae', 'family': 'Pleosporaceae', 'subfamily': ''}	ncbi		GCA_004154815.1
altarb3	Alternaria	arborescens			{'clade': 'dothideomyceta', 'kingdom': 'Fungi', 'phylum': 'Ascomycota', 'subphylum': 'Pezizomycotina', 'class': 'Dothideomycetes', 'subclass': 'Pleosporomycetidae', 'order': 'Pleosporales', 'suborder': 'Pleosporineae', 'family': 'Pleosporaceae', 'subfamily': ''}	ncbi		GCA_004154835.1
altarb4	Alternaria	arborescens			{'clade': 'dothideomyceta', 'kingdom': 'Fungi', 'phylum': 'Ascomycota', 'subphylum': 'Pezizomycotina', 'class': 'Dothideomycetes', 'subclass': 'Pleosporomycetidae', 'order': 'Pleosporales', 'suborder': 'Pleosporineae', 'family': 'Pleosporaceae', 'subfamily': ''}	ncbi		GCA_004155955.1
altarb5	Alternaria	arborescens			{'clade': 'dothideomyceta', 'kingdom': 'Fungi', 'phylum': 'Ascomycota', 'subphylum': 'Pezizomycotina', 'class': 'Dothideomycetes', 'subclass': 'Pleosporomycetidae', 'order': 'Pleosporales', 'suborder': 'Pleosporineae', 'family': 'Pleosporaceae', 'subfamily': ''}	ncbi		GCA_004634205.1
altarb6	Alternaria	arborescens			{'clade': 'dothideomyceta', 'kingdom': 'Fungi', 'phylum': 'Ascomycota', 'subphylum': 'Pezizomycotina', 'class': 'Dothideomycetes', 'subclass': 'Pleosporomycetidae', 'order': 'Pleosporales', 'suborder': 'Pleosporineae', 'family': 'Pleosporaceae', 'subfamily': ''}	ncbi		GCA_013282825.1
altarb7	Alternaria	arborescens			{'clade': 'dothideomyceta', 'kingdom': 'Fungi', 'phylum': 'Ascomycota', 'subphylum': 'Pezizomycotina', 'class': 'Dothideomycetes', 'subclass': 'Pleosporomycetidae', 'order': 'Pleosporales', 'suborder': 'Pleosporineae', 'family': 'Pleosporaceae', 'subfamily': ''}	ncbi		GCA_020736785.1
altatr1	Alternaria	atra		2021-05-11	{'clade': 'dothideomyceta', 'kingdom': 'Fungi', 'phylum': 'Ascomycota', 'subphylum': 'Pezizomycotina', 'class': 'Dothideomycetes', 'subclass': 'Pleosporomycetidae', 'order': 'Pleosporales', 'suborder': 'Pleosporineae', 'family': 'Pleosporaceae', 'subfamily': ''}	ncbi	2021-05-11	Kaltatr1
altatr2	Alternaria	atra			{'clade': 'dothideomyceta', 'kingdom': 'Fungi', 'phylum': 'Ascomycota', 'subphylum': 'Pezizomycotina', 'class': 'Dothideomycetes', 'subclass': 'Pleosporomycetidae', 'order': 'Pleosporales', 'suborder': 'Pleosporineae', 'family': 'Pleosporaceae', 'subfamily': ''}	ncbi		GCA_004634305.1
altbra1	Alternaria	brassicicola	ATCC96836		{'clade': 'dothideomyceta', 'kingdom': 'Fungi', 'phylum': 'Ascomycota', 'subphylum': 'Pezizomycotina', 'class': 'Dothideomycetes', 'subclass': 'Pleosporomycetidae', 'order': 'Pleosporales', 'suborder': 'Pleosporineae', 'family': 'Pleosporaceae', 'subfamily': ''}	ncbi		GCA_000174375.1
altbra2	Alternaria	brassicicola			{'clade': 'dothideomyceta', 'kingdom': 'Fungi', 'phylum': 'Ascomycota', 'subphylum': 'Pezizomycotina', 'class': 'Dothideomycetes', 'subclass': 'Pleosporomycetidae', 'order': 'Pleosporales', 'suborder': 'Pleosporineae', 'family': 'Pleosporaceae', 'subfamily': ''}	ncbi		GCA_002796735.1
altbra3	Alternaria	brassicae			{'clade': 'dothideomyceta', 'kingdom': 'Fungi', 'phylum': 'Ascomycota', 'subphylum': 'Pezizomycotina', 'class': 'Dothideomycetes', 'subclass': 'Pleosporomycetidae', 'order': 'Pleosporales', 'suborder': 'Pleosporineae', 'family': 'Pleosporaceae', 'subfamily': ''}	ncbi		GCA_004936725.1
altbur1	Alternaria	burnsii		20200930	{'clade': 'dothideomyceta', 'kingdom': 'Fungi', 'phylum': 'Ascomycota', 'subphylum': 'Pezizomycotina', 'class': 'Dothideomycetes', 'subclass': 'Pleosporomycetidae', 'order': 'Pleosporales', 'suborder': 'Pleosporineae', 'family': 'Pleosporaceae', 'subfamily': ''}	ncbi	2020-05-11	SAMN13783390
altcon1	Alternaria	consortialis			{'clade': 'dothideomyceta', 'kingdom': 'Fungi', 'phylum': 'Ascomycota', 'subphylum': 'Pezizomycotina', 'class': 'Dothideomycetes', 'subclass': 'Pleosporomycetidae', 'order': 'Pleosporales', 'suborder': 'Pleosporineae', 'family': 'Pleosporaceae', 'subfamily': ''}	ncbi		GCA_001950455.1
altgai1	Alternaria	gaisen			{'clade': 'dothideomyceta', 'kingdom': 'Fungi', 'phylum': 'Ascomycota', 'subphylum': 'Pezizomycotina', 'class': 'Dothideomycetes', 'subclass': 'Pleosporomycetidae', 'order': 'Pleosporales', 'suborder': 'Pleosporineae', 'family': 'Pleosporaceae', 'subfamily': ''}	ncbi		GCA_004156025.2
altgan1	Alternaria	gansuensis			{'clade': 'dothideomyceta', 'kingdom': 'Fungi', 'phylum': 'Ascomycota', 'subphylum': 'Pezizomycotina', 'class': 'Dothideomycetes', 'subclass': 'Pleosporomycetidae', 'order': 'Pleosporales', 'suborder': 'Pleosporineae', 'family': 'Pleosporaceae', 'subfamily': ''}	ncbi		GCA_008973795.1
altgan2	Alternaria	gansuensis			{'clade': 'dothideomyceta', 'kingdom': 'Fungi', 'phylum': 'Ascomycota', 'subphylum': 'Pezizomycotina', 'class': 'Dothideomycetes', 'subclass': 'Pleosporomycetidae', 'order': 'Pleosporales', 'suborder': 'Pleosporineae', 'family': 'Pleosporaceae', 'subfamily': ''}	ncbi		GCA_009289805.1
altlon1	Alternaria	longipes			{'clade': 'dothideomyceta', 'kingdom': 'Fungi', 'phylum': 'Ascomycota', 'subphylum': 'Pezizomycotina', 'class': 'Dothideomycetes', 'subclass': 'Pleosporomycetidae', 'order': 'Pleosporales', 'suborder': 'Pleosporineae', 'family': 'Pleosporaceae', 'subfamily': ''}	ncbi		GCA_019059555.1
altpan1	Alternaria	panax		2021-10-19	{'clade': 'dothideomyceta', 'kingdom': 'Fungi', 'phylum': 'Ascomycota', 'subphylum': 'Pezizomycotina', 'class': 'Dothideomycetes', 'subclass': 'Pleosporomycetidae', 'order': 'Pleosporales', 'suborder': 'Pleosporineae', 'family': 'Pleosporaceae', 'subfamily': ''}	ncbi	2021-08-20	Kaltpan1
altros1	Alternaria	rosae	MPIPUGEAT0040	v1.0	{'clade': 'dothideomyceta', 'kingdom': 'Fungi', 'phylum': 'Ascomycota', 'subphylum': 'Pezizomycotina', 'class': 'Dothideomycetes', 'subclass': 'Pleosporomycetidae', 'order': 'Pleosporales', 'suborder': 'Pleosporineae', 'family': 'Pleosporaceae', 'subfamily': ''}	jgi	Mesny F et al.,2021	Altro1
altros2	Alternaria	rosae			{'clade': 'dothideomyceta', 'kingdom': 'Fungi', 'phylum': 'Ascomycota', 'subphylum': 'Pezizomycotina', 'class': 'Dothideomycetes', 'subclass': 'Pleosporomycetidae', 'order': 'Pleosporales', 'suborder': 'Pleosporineae', 'family': 'Pleosporaceae', 'subfamily': ''}	ncbi		GCA_020736505.1
altsol1	Alternaria	solani			{'clade': 'dothideomyceta', 'kingdom': 'Fungi', 'phylum': 'Ascomycota', 'subphylum': 'Pezizomycotina', 'class': 'Dothideomycetes', 'subclass': 'Pleosporomycetidae', 'order': 'Pleosporales', 'suborder': 'Pleosporineae', 'family': 'Pleosporaceae', 'subfamily': ''}	ncbi		GCA_002837235.1
altsol2	Alternaria	solani			{'clade': 'dothideomyceta', 'kingdom': 'Fungi', 'phylum': 'Ascomycota', 'subphylum': 'Pezizomycotina', 'class': 'Dothideomycetes', 'subclass': 'Pleosporomycetidae', 'order': 'Pleosporales', 'suborder': 'Pleosporineae', 'family': 'Pleosporaceae', 'subfamily': ''}	ncbi		GCA_002952155.1
altsp.4	Alternaria	sp.	MG1	2018-09-18	{'clade': 'dothideomyceta', 'kingdom': 'Fungi', 'phylum': 'Ascomycota', 'subphylum': 'Pezizomycotina', 'class': 'Dothideomycetes', 'subclass': 'Pleosporomycetidae', 'order': 'Pleosporales', 'suborder': 'Pleosporineae', 'family': 'Pleosporaceae', 'subfamily': ''}	ncbi	2018-09-18	Kaltsp.4
altten1	Alternaria	tenuissima			{'clade': 'dothideomyceta', 'kingdom': 'Fungi', 'phylum': 'Ascomycota', 'subphylum': 'Pezizomycotina', 'class': 'Dothideomycetes', 'subclass': 'Pleosporomycetidae', 'order': 'Pleosporales', 'suborder': 'Pleosporineae', 'family': 'Pleosporaceae', 'subfamily': ''}	ncbi		GCA_004154735.1
altten2	Alternaria	tenuissima			{'clade': 'dothideomyceta', 'kingdom': 'Fungi', 'phylum': 'Ascomycota', 'subphylum': 'Pezizomycotina', 'class': 'Dothideomycetes', 'subclass': 'Pleosporomycetidae', 'order': 'Pleosporales', 'suborder': 'Pleosporineae', 'family': 'Pleosporaceae', 'subfamily': ''}	ncbi		GCA_004154745.1
altten3	Alternaria	tenuissima			{'clade': 'dothideomyceta', 'kingdom': 'Fungi', 'phylum': 'Ascomycota', 'subphylum': 'Pezizomycotina', 'class': 'Dothideomycetes', 'subclass': 'Pleosporomycetidae', 'order': 'Pleosporales', 'suborder': 'Pleosporineae', 'family': 'Pleosporaceae', 'subfamily': ''}	ncbi		GCA_004154765.1
altten4	Alternaria	tenuissima			{'clade': 'dothideomyceta', 'kingdom': 'Fungi', 'phylum': 'Ascomycota', 'subphylum': 'Pezizomycotina', 'class': 'Dothideomycetes', 'subclass': 'Pleosporomycetidae', 'order': 'Pleosporales', 'suborder': 'Pleosporineae', 'family': 'Pleosporaceae', 'subfamily': ''}	ncbi		GCA_004154845.1
altten5	Alternaria	tenuissima			{'clade': 'dothideomyceta', 'kingdom': 'Fungi', 'phylum': 'Ascomycota', 'subphylum': 'Pezizomycotina', 'class': 'Dothideomycetes', 'subclass': 'Pleosporomycetidae', 'order': 'Pleosporales', 'suborder': 'Pleosporineae', 'family': 'Pleosporaceae', 'subfamily': ''}	ncbi		GCA_004156015.1
altten6	Alternaria	tenuissima			{'clade': 'dothideomyceta', 'kingdom': 'Fungi', 'phylum': 'Ascomycota', 'subphylum': 'Pezizomycotina', 'class': 'Dothideomycetes', 'subclass': 'Pleosporomycetidae', 'order': 'Pleosporales', 'suborder': 'Pleosporineae', 'family': 'Pleosporaceae', 'subfamily': ''}	ncbi		GCA_004156035.1
altten7	Alternaria	tenuissima			{'clade': 'dothideomyceta', 'kingdom': 'Fungi', 'phylum': 'Ascomycota', 'subphylum': 'Pezizomycotina', 'class': 'Dothideomycetes', 'subclass': 'Pleosporomycetidae', 'order': 'Pleosporales', 'suborder': 'Pleosporineae', 'family': 'Pleosporaceae', 'subfamily': ''}	ncbi		GCA_004168565.1
altten8	Alternaria	tenuissima			{'clade': 'dothideomyceta', 'kingdom': 'Fungi', 'phylum': 'Ascomycota', 'subphylum': 'Pezizomycotina', 'class': 'Dothideomycetes', 'subclass': 'Pleosporomycetidae', 'order': 'Pleosporales', 'suborder': 'Pleosporineae', 'family': 'Pleosporaceae', 'subfamily': ''}	ncbi		GCA_017589455.1
amarub1	Amanita	rubescens	Pilba	v1.0	{'clade': 'Opisthokonta', 'kingdom': 'Fungi', 'phylum': 'Basidiomycota', 'subphylum': 'Agaricomycotina', 'class': 'Agaricomycetes', 'subclass': 'Agaricomycetidae', 'order': 'Agaricales', 'family': 'Amanitaceae', 'subfamily': ''}	jgi	Miyauchi S et al.,2020	Amarub1
ambphi1	Ambrosiozyma	philentoma	NRRLY7523	0	{'clade': 'saccharomyceta', 'kingdom': 'Fungi', 'phylum': 'Ascomycota', 'subphylum': 'Saccharomycotina', 'class': 'Saccharomycetes', 'order': 'Saccharomycetales', 'family': '', 'subfamily': ''}	jgi	Krassowski T et al.,2018	Ambph1
amnlig1	Amniculicola	lignicola	CBS123094	v1.0	{'clade': 'dothideomyceta', 'kingdom': 'Fungi', 'phylum': 'Ascomycota', 'subphylum': 'Pezizomycotina', 'class': 'Dothideomycetes', 'subclass': 'Pleosporomycetidae', 'order': 'Pleosporales', 'family': 'Amniculicolaceae', 'subfamily': ''}	jgi	Haridas S et al.,2020	Amnli1
amores1	Amorphotheca	resinae	ATCC22711	2018-03-28	{'clade': 'sordariomyceta', 'kingdom': 'Fungi', 'phylum': 'Ascomycota', 'subphylum': 'Pezizomycotina', 'class': 'Leotiomycetes', 'family': 'Myxotrichaceae', 'order': '', 'subfamily': ''}	ncbi	2018-03-27	Kamores1
ampqui1	Ampelomyces	quisqualis	HMLAC05119	v1.0	{'clade': 'dothideomyceta', 'kingdom': 'Fungi', 'phylum': 'Ascomycota', 'subphylum': 'Pezizomycotina', 'class': 'Dothideomycetes', 'subclass': 'Pleosporomycetidae', 'order': 'Pleosporales', 'suborder': 'Pleosporineae', 'family': 'Leptosphaeriaceae', 'subfamily': ''}	jgi	Haridas S et al.,2020	Ampqui1
ampsp.1	Amphiamblys	sp.	WSBS2006	0	{'clade': 'Opisthokonta', 'kingdom': 'Fungi', 'phylum': 'Microsporidia', 'family': 'Amphiacanthidae', 'subphylum': '', 'class': '', 'order': '', 'subfamily': ''}	jgi	Mikhailov KV et al.,2017	AmpWSBS2006_1
amycha1	Amylostereum	chailletii	DWAch2	v1.0	{'clade': 'Opisthokonta', 'kingdom': 'Fungi', 'phylum': 'Basidiomycota', 'subphylum': 'Agaricomycotina', 'class': 'Agaricomycetes', 'order': 'Russulales', 'family': 'Stereaceae', 'subfamily': ''}	jgi	Looney B et al.,2021	Amycha1
amyenc1	Amylocarpus	encephaloides	TRa018bII	v1.0	{'clade': 'sordariomyceta', 'kingdom': 'Fungi', 'phylum': 'Ascomycota', 'subphylum': 'Pezizomycotina', 'class': 'Leotiomycetes', 'order': 'Helotiales', 'family': '', 'subfamily': ''}	jgi	Hagestad OC et al.,2021	Amyenc1
amylap1	Amylocystis	lapponica	SKaAmylap13	v1.0	{'clade': 'Opisthokonta', 'kingdom': 'Fungi', 'phylum': 'Basidiomycota', 'subphylum': 'Agaricomycotina', 'class': 'Agaricomycetes', 'order': 'Polyporales', 'family': 'Dacryobolaceae', 'subfamily': ''}	jgi	Hage H et al.,2021	Amylap1_1
anarob1	Anaeromyces	robustus		v1.0	{'clade': 'Opisthokonta', 'kingdom': 'Fungi', 'phylum': 'Chytridiomycota', 'class': 'Neocallimastigomycetes', 'order': 'Neocallimastigales', 'family': 'Neocallimastigaceae', 'subphylum': '', 'subfamily': ''}	jgi	Haitjema CH et al.,2017~Mondo SJ et al.,2017	Anasp1
annalg1	Anncaliia	algerae	PRA339	20140506	{'clade': 'Opisthokonta', 'kingdom': 'Fungi', 'phylum': 'Microsporidia', 'superfamily': 'Tubulinosematoidea', 'family': 'Tubulinosematidae', 'subphylum': '', 'class': '', 'order': '', 'subfamily': ''}	ncbi	2013-04-30	SAMN01907312
annalg2	Anncaliia	algerae	PRA109	20140506	{'clade': 'Opisthokonta', 'kingdom': 'Fungi', 'phylum': 'Microsporidia', 'superfamily': 'Tubulinosematoidea', 'family': 'Tubulinosematidae', 'subphylum': '', 'class': '', 'order': '', 'subfamily': ''}	ncbi	2013-04-30	SAMN01907311
annbov1	Annulohypoxylon	bovei	varmicrosporaCBS124037	v1.0	{'clade': 'sordariomyceta', 'kingdom': 'Fungi', 'phylum': 'Ascomycota', 'subphylum': 'Pezizomycotina', 'class': 'Sordariomycetes', 'subclass': 'Xylariomycetidae', 'order': 'Xylariales', 'family': 'Hypoxylaceae', 'subfamily': ''}	jgi	Franco MEE et al.,2021	Annbov1
annmae1	Annulohypoxylon	maeteangense	CBS123835	v1.0	{'clade': 'sordariomyceta', 'kingdom': 'Fungi', 'phylum': 'Ascomycota', 'subphylum': 'Pezizomycotina', 'class': 'Sordariomycetes', 'subclass': 'Xylariomycetidae', 'order': 'Xylariales', 'family': 'Hypoxylaceae', 'subfamily': ''}	jgi	Franco MEE et al.,2021	Annmae1
annmin1	Annulohypoxylon	minutellum	CBS135445	v1.0	{'clade': 'sordariomyceta', 'kingdom': 'Fungi', 'phylum': 'Ascomycota', 'subphylum': 'Pezizomycotina', 'class': 'Sordariomycetes', 'subclass': 'Xylariomycetidae', 'order': 'Xylariales', 'family': 'Hypoxylaceae', 'subfamily': ''}	jgi	Franco MEE et al.,2021	Annmin1
annmor1	Annulohypoxylon	moriforme	CBS123579	v1.0	{'clade': 'sordariomyceta', 'kingdom': 'Fungi', 'phylum': 'Ascomycota', 'subphylum': 'Pezizomycotina', 'class': 'Sordariomycetes', 'subclass': 'Xylariomycetidae', 'order': 'Xylariales', 'family': 'Hypoxylaceae', 'subfamily': ''}	jgi	Franco MEE et al.,2021	Annmor1
annnit1	Annulohypoxylon	nitens	CBS120705	v1.0	{'clade': 'sordariomyceta', 'kingdom': 'Fungi', 'phylum': 'Ascomycota', 'subphylum': 'Pezizomycotina', 'class': 'Sordariomycetes', 'subclass': 'Xylariomycetidae', 'order': 'Xylariales', 'family': 'Hypoxylaceae', 'subfamily': ''}	jgi	Franco MEE et al.,2021	Annnit1
annsty1	Annulohypoxylon	stygium	FL0470	v1.0	{'clade': 'sordariomyceta', 'kingdom': 'Fungi', 'phylum': 'Ascomycota', 'subphylum': 'Pezizomycotina', 'class': 'Sordariomycetes', 'subclass': 'Xylariomycetidae', 'order': 'Xylariales', 'family': 'Hypoxylaceae', 'subfamily': ''}	jgi	Franco MEE et al.,2021	Annsty1
anntru1	Annulohypoxylon	truncatum	CBS140777	v1.0	{'clade': 'sordariomyceta', 'kingdom': 'Fungi', 'phylum': 'Ascomycota', 'subphylum': 'Pezizomycotina', 'class': 'Sordariomycetes', 'subclass': 'Xylariomycetidae', 'order': 'Xylariales', 'family': 'Hypoxylaceae', 'subfamily': ''}	jgi	Franco MEE et al.,2021	Anntru1
antflo1	Anthracocystis	flocculosa	PF1	20140811	{'clade': 'Opisthokonta', 'kingdom': 'Fungi', 'phylum': 'Basidiomycota', 'subphylum': 'Ustilaginomycotina', 'class': 'Ustilaginomycetes', 'order': 'Ustilaginales', 'family': 'Ustilaginaceae', 'subfamily': ''}	ncbi	2013-06-27	SAMN02981510
antflo2	Anthracocystis	flocculosa		20190823	{'clade': 'Opisthokonta', 'kingdom': 'Fungi', 'phylum': 'Basidiomycota', 'subphylum': 'Ustilaginomycotina', 'class': 'Ustilaginomycetes', 'order': 'Ustilaginales', 'family': 'Ustilaginaceae', 'subfamily': ''}	ncbi	2019-08-23	SAMEA104710652
antloc1	Antonospora	locustae	HM2013	0	{'clade': 'Opisthokonta', 'kingdom': 'Fungi', 'phylum': 'Microsporidia', 'subphylum': '', 'class': '', 'order': '', 'family': '', 'subfamily': ''}	jgi	Slamovits CH et al.,2004~Corradi N et al.,2007	Antlo1
antser1	Antrodia	serialis	Sig1Antser10	v1.0	{'clade': 'Opisthokonta', 'kingdom': 'Fungi', 'phylum': 'Basidiomycota', 'subphylum': 'Agaricomycotina', 'class': 'Agaricomycetes', 'order': 'Polyporales', 'family': 'Fomitopsidaceae', 'subfamily': ''}	jgi	Hage H et al.,2021	Antser1
apipor1	Apiotrichum	porosum		20181212	{'clade': 'Opisthokonta', 'kingdom': 'Fungi', 'phylum': 'Basidiomycota', 'subphylum': 'Agaricomycotina', 'class': 'Tremellomycetes', 'order': 'Trichosporonales', 'family': 'Trichosporonaceae', 'subfamily': ''}	ncbi	2018-12-12	SAMN10458770
aplpru1	Aplosporella	prunicola	CBS121167	v1.0	{'clade': 'dothideomyceta', 'kingdom': 'Fungi', 'phylum': 'Ascomycota', 'subphylum': 'Pezizomycotina', 'class': 'Dothideomycetes', 'order': 'Botryosphaeriales', 'family': 'Aplosporellaceae', 'subfamily': ''}	jgi	Haridas S et al.,2020	Aplpr1
apooss1	Apophysomyces	ossiformis		20201002	{'clade': 'Opisthokonta', 'kingdom': 'Fungi', 'phylum': 'Mucoromycota', 'subphylum': 'Mucoromycotina', 'class': 'Mucoromycetes', 'order': 'Mucorales', 'suborder': 'Mucorineae', 'family': 'Mucoraceae', 'subfamily': ''}	ncbi	2020-10-02	SAMN10361476
aposp.1	Apophysomyces	sp.	BC1021	20201216	{'clade': 'Opisthokonta', 'kingdom': 'Fungi', 'phylum': 'Mucoromycota', 'subphylum': 'Mucoromycotina', 'class': 'Mucoromycetes', 'order': 'Mucorales', 'suborder': 'Mucorineae', 'family': 'Mucoraceae', 'subfamily': ''}	ncbi	2020-12-16	SAMN09083213
aposp.2	Apophysomyces	sp.	BC1015	20201216	{'clade': 'Opisthokonta', 'kingdom': 'Fungi', 'phylum': 'Mucoromycota', 'subphylum': 'Mucoromycotina', 'class': 'Mucoromycetes', 'order': 'Mucorales', 'suborder': 'Mucorineae', 'family': 'Mucoraceae', 'subfamily': ''}	ncbi	2020-12-16	SAMN09083227
aposp.3	Apophysomyces	sp.	BC1034	20201216	{'clade': 'Opisthokonta', 'kingdom': 'Fungi', 'phylum': 'Mucoromycota', 'subphylum': 'Mucoromycotina', 'class': 'Mucoromycetes', 'order': 'Mucorales', 'suborder': 'Mucorineae', 'family': 'Mucoraceae', 'subfamily': ''}	ncbi	2020-12-16	SAMN09083216
armcep1	Armillaria	cepistipes	B5	0	{'clade': 'Opisthokonta', 'kingdom': 'Fungi', 'phylum': 'Basidiomycota', 'subphylum': 'Agaricomycotina', 'class': 'Agaricomycetes', 'subclass': 'Agaricomycetidae', 'order': 'Agaricales', 'family': 'Physalacriaceae', 'subfamily': ''}	jgi	Sipos G et al.,2017	Armcep1
armgal1	Armillaria	gallica	212	v1.0	{'clade': 'Opisthokonta', 'kingdom': 'Fungi', 'phylum': 'Basidiomycota', 'subphylum': 'Agaricomycotina', 'class': 'Agaricomycetes', 'subclass': 'Agaricomycetidae', 'order': 'Agaricales', 'family': 'Physalacriaceae', 'subfamily': ''}	jgi	Sipos G et al.,2017	Armga1
armmel2	Armillaria	mellea	DSM3731	0	{'clade': 'Opisthokonta', 'kingdom': 'Fungi', 'phylum': 'Basidiomycota', 'subphylum': 'Agaricomycotina', 'class': 'Agaricomycetes', 'subclass': 'Agaricomycetidae', 'order': 'Agaricales', 'family': 'Physalacriaceae', 'subfamily': ''}	jgi	Collins C et al.,2013	Armme1_1
armost1	Armillaria	ostoyae	C189	0	{'clade': 'Opisthokonta', 'kingdom': 'Fungi', 'phylum': 'Basidiomycota', 'subphylum': 'Agaricomycotina', 'class': 'Agaricomycetes', 'subclass': 'Agaricomycetidae', 'order': 'Agaricales', 'family': 'Physalacriaceae', 'subfamily': ''}	jgi	Sipos G et al.,2017	Armosto1
armsol1	Armillaria	solidipes	284	v1.0	{'clade': 'Opisthokonta', 'kingdom': 'Fungi', 'phylum': 'Basidiomycota', 'subphylum': 'Agaricomycotina', 'class': 'Agaricomycetes', 'subclass': 'Agaricomycetidae', 'order': 'Agaricales', 'family': 'Physalacriaceae', 'subfamily': ''}	jgi	Sipos G et al.,2017	Armost1
artben1	Arthroderma	benhamiae	CBS112371	0	{'clade': 'leotiomyceta', 'kingdom': 'Fungi', 'phylum': 'Ascomycota', 'subphylum': 'Pezizomycotina', 'class': 'Eurotiomycetes', 'subclass': 'Eurotiomycetidae', 'order': 'Onygenales', 'family': 'Arthrodermataceae', 'subfamily': ''}	jgi	Burmester A et al.,N/D	Artbe1
artele1	Artolenzites	elegans	CIRMBRFM1122	v1.0	{'kingdom': '', 'phylum': '', 'subphylum': '', 'class': '', 'order': '', 'family': '', 'subfamily': ''}	jgi	Hage H et al.,2021	Artele1122_1
artent1	Arthrobotrys	entomopaga		20200408	{'clade': 'saccharomyceta', 'kingdom': 'Fungi', 'phylum': 'Ascomycota', 'subphylum': 'Pezizomycotina', 'class': 'Orbiliomycetes', 'order': 'Orbiliales', 'family': 'Orbiliaceae', 'subfamily': ''}	ncbi	2020-04-08	SAMN03653092
artfla1	Arthrobotrys	flagrans		20190404	{'clade': 'saccharomyceta', 'kingdom': 'Fungi', 'phylum': 'Ascomycota', 'subphylum': 'Pezizomycotina', 'class': 'Orbiliomycetes', 'order': 'Orbiliales', 'family': 'Orbiliaceae', 'subfamily': ''}	ncbi	2019-01-08	SAMN10185917
artmat1	Arthromyces	matolae		2021-06-11	{'clade': 'Opisthokonta', 'kingdom': 'Fungi', 'phylum': 'Basidiomycota', 'subphylum': 'Agaricomycotina', 'class': 'Agaricomycetes', 'subclass': 'Agaricomycetidae', 'order': 'Agaricales', 'family': 'Tricholomataceae', 'subfamily': ''}	ncbi	2021-06-11	Kartmat1
artoli1	Arthrobotrys	oligospora	ATCC24927	0	{'clade': 'saccharomyceta', 'kingdom': 'Fungi', 'phylum': 'Ascomycota', 'subphylum': 'Pezizomycotina', 'class': 'Orbiliomycetes', 'order': 'Orbiliales', 'family': 'Orbiliaceae', 'subfamily': ''}	jgi	Yang J et al.,2011	Artol1
artunc1	Arthroderma	uncinatum		20200324	{'clade': 'leotiomyceta', 'kingdom': 'Fungi', 'phylum': 'Ascomycota', 'subphylum': 'Pezizomycotina', 'class': 'Eurotiomycetes', 'subclass': 'Eurotiomycetidae', 'order': 'Onygenales', 'family': 'Arthrodermataceae', 'subfamily': ''}	ncbi	2020-03-24	SAMN13175249
ascapi1	Ascosphaera	apis	ARSEF7405	0	{'clade': 'leotiomyceta', 'kingdom': 'Fungi', 'phylum': 'Ascomycota', 'subphylum': 'Pezizomycotina', 'class': 'Eurotiomycetes', 'subclass': 'Eurotiomycetidae', 'order': 'Onygenales', 'family': 'Ascosphaeraceae', 'subfamily': ''}	jgi	Shang Y et al.,2016	Ascap1
ascimm1	Ascobolus	immersus	RN42	v1.0	{'clade': 'saccharomyceta', 'kingdom': 'Fungi', 'phylum': 'Ascomycota', 'subphylum': 'Pezizomycotina', 'class': 'Pezizomycetes', 'order': 'Pezizales', 'family': 'Ascobolaceae', 'subfamily': ''}	jgi	Murat C et al.,2018	Ascim1
asclen1	Ascochyta	lentis		20201203	{'clade': 'dothideomyceta', 'kingdom': 'Fungi', 'phylum': 'Ascomycota', 'subphylum': 'Pezizomycotina', 'class': 'Dothideomycetes', 'subclass': 'Pleosporomycetidae', 'order': 'Pleosporales', 'suborder': 'Pleosporineae', 'family': 'Didymellaceae', 'subfamily': ''}	ncbi	2019-01-11	SAMN10613129
ascnig1	Ascodesmis	nigricans	CBS38968	v1.0	{'clade': 'saccharomyceta', 'kingdom': 'Fungi', 'phylum': 'Ascomycota', 'subphylum': 'Pezizomycotina', 'class': 'Pezizomycetes', 'order': 'Pezizales', 'family': 'Ascodesmidaceae', 'subfamily': ''}	jgi	Lütkenhaus R et al.,2019	Ascni1
ascrab1	Ascochyta	rabiei	ArDII	0	{'clade': 'dothideomyceta', 'kingdom': 'Fungi', 'phylum': 'Ascomycota', 'subphylum': 'Pezizomycotina', 'class': 'Dothideomycetes', 'subclass': 'Pleosporomycetidae', 'order': 'Pleosporales', 'suborder': 'Pleosporineae', 'family': 'Didymellaceae', 'subfamily': ''}	jgi	Verma S et al.,2016	Ascra1
ascrub1	Ascoidea	rubescens	NRRLY17699	v1.0	{'clade': 'saccharomyceta', 'kingdom': 'Fungi', 'phylum': 'Ascomycota', 'subphylum': 'Saccharomycotina', 'class': 'Saccharomycetes', 'order': 'Saccharomycetales', 'family': 'Ascoideaceae', 'subfamily': ''}	jgi	Riley R et al.,2016	Ascru1
ascrub2	Ascoidea	rubescens	DSM1968	2016-09-15	{'clade': 'saccharomyceta', 'kingdom': 'Fungi', 'phylum': 'Ascomycota', 'subphylum': 'Saccharomycotina', 'class': 'Saccharomycetes', 'order': 'Saccharomycetales', 'family': 'Ascoideaceae', 'subfamily': ''}	ncbi	2016-06-10	Kascrub2
ascsar1	Ascocoryne	sarcoides	NRRL50072	0	{'clade': 'sordariomyceta', 'kingdom': 'Fungi', 'phylum': 'Ascomycota', 'subphylum': 'Pezizomycotina', 'class': 'Leotiomycetes', 'order': 'Helotiales', 'family': 'Gelatinodiscaceae', 'subfamily': ''}	jgi	Gianoulis TA et al.,N/D	Ascsa1
aspacu1	Aspergillus	aculeatinus	CBS121060	v1.0	{'clade': 'leotiomyceta', 'kingdom': 'Fungi', 'phylum': 'Ascomycota', 'subphylum': 'Pezizomycotina', 'class': 'Eurotiomycetes', 'subclass': 'Eurotiomycetidae', 'order': 'Eurotiales', 'family': 'Aspergillaceae', 'subfamily': ''}	jgi	Vesth TC et al.,2018	Aspacu1
aspacu2	Aspergillus	aculeatus	ATCC16872	20161208	{'clade': 'leotiomyceta', 'kingdom': 'Fungi', 'phylum': 'Ascomycota', 'subphylum': 'Pezizomycotina', 'class': 'Eurotiomycetes', 'subclass': 'Eurotiomycetidae', 'order': 'Eurotiales', 'family': 'Aspergillaceae', 'subfamily': ''}	ncbi	2016-12-07	SAMN00788628
aspacu3	Aspergillus	aculeatinus	CBS121060		{'clade': 'leotiomyceta', 'kingdom': 'Fungi', 'phylum': 'Ascomycota', 'subphylum': 'Pezizomycotina', 'class': 'Eurotiomycetes', 'subclass': 'Eurotiomycetidae', 'order': 'Eurotiales', 'family': 'Aspergillaceae', 'subfamily': ''}	ncbi		GCA_003184765.1
aspacu4	Aspergillus	aculeatinus			{'clade': 'leotiomyceta', 'kingdom': 'Fungi', 'phylum': 'Ascomycota', 'subphylum': 'Pezizomycotina', 'class': 'Eurotiomycetes', 'subclass': 'Eurotiomycetidae', 'order': 'Eurotiales', 'family': 'Aspergillaceae', 'subfamily': ''}	ncbi		GCA_016748025.1
aspaff1	Aspergillus	aff.floccosus	IMV1167		{'clade': 'leotiomyceta', 'kingdom': 'Fungi', 'phylum': 'Ascomycota', 'subphylum': 'Pezizomycotina', 'class': 'Eurotiomycetes', 'subclass': 'Eurotiomycetidae', 'order': 'Eurotiales', 'family': 'Aspergillaceae', 'subfamily': ''}	ncbi		GCA_001931935.1
aspalb1	Aspergillus	albertensis		v1.0	{'clade': 'leotiomyceta', 'kingdom': 'Fungi', 'phylum': 'Ascomycota', 'subphylum': 'Pezizomycotina', 'class': 'Eurotiomycetes', 'subclass': 'Eurotiomycetidae', 'order': 'Eurotiales', 'family': 'Aspergillaceae', 'subfamily': ''}	jgi	Kjærbølling I et al.,2020	Aspalbe1
aspall1	Aspergillus	alliaceus	CBS53665	v1.0	{'clade': 'leotiomyceta', 'kingdom': 'Fungi', 'phylum': 'Ascomycota', 'subphylum': 'Pezizomycotina', 'class': 'Eurotiomycetes', 'subclass': 'Eurotiomycetidae', 'order': 'Eurotiales', 'family': 'Aspergillaceae', 'subfamily': ''}	jgi	Kjærbølling I et al.,2020	Aspalli1
aspall2	Aspergillus	alliaceus			{'clade': 'leotiomyceta', 'kingdom': 'Fungi', 'phylum': 'Ascomycota', 'subphylum': 'Pezizomycotina', 'class': 'Eurotiomycetes', 'subclass': 'Eurotiomycetidae', 'order': 'Eurotiales', 'family': 'Aspergillaceae', 'subfamily': ''}	ncbi		GCA_009176365.1
aspall3	Aspergillus	alliaceus			{'clade': 'leotiomyceta', 'kingdom': 'Fungi', 'phylum': 'Ascomycota', 'subphylum': 'Pezizomycotina', 'class': 'Eurotiomycetes', 'subclass': 'Eurotiomycetidae', 'order': 'Eurotiales', 'family': 'Aspergillaceae', 'subfamily': ''}	ncbi		GCA_009193605.1
aspamo1	Aspergillus	amoenus			{'clade': 'leotiomyceta', 'kingdom': 'Fungi', 'phylum': 'Ascomycota', 'subphylum': 'Pezizomycotina', 'class': 'Eurotiomycetes', 'subclass': 'Eurotiomycetidae', 'order': 'Eurotiales', 'family': 'Aspergillaceae', 'subfamily': ''}	ncbi		GCA_009812435.1
aspara1	Aspergillus	arachidicola		v1.0	{'clade': 'leotiomyceta', 'kingdom': 'Fungi', 'phylum': 'Ascomycota', 'subphylum': 'Pezizomycotina', 'class': 'Eurotiomycetes', 'subclass': 'Eurotiomycetidae', 'order': 'Eurotiales', 'family': 'Aspergillaceae', 'subfamily': ''}	jgi	Kjærbølling I et al.,2020	Aspara19utr
aspara2	Aspergillus	arachidicola			{'clade': 'leotiomyceta', 'kingdom': 'Fungi', 'phylum': 'Ascomycota', 'subphylum': 'Pezizomycotina', 'class': 'Eurotiomycetes', 'subclass': 'Eurotiomycetidae', 'order': 'Eurotiales', 'family': 'Aspergillaceae', 'subfamily': ''}	ncbi		GCA_002749805.1
aspara3	Aspergillus	arachidicola			{'clade': 'leotiomyceta', 'kingdom': 'Fungi', 'phylum': 'Ascomycota', 'subphylum': 'Pezizomycotina', 'class': 'Eurotiomycetes', 'subclass': 'Eurotiomycetidae', 'order': 'Eurotiales', 'family': 'Aspergillaceae', 'subfamily': ''}	ncbi		GCA_009193545.1
aspasp1	Aspergillus	sp.	Z5		{'clade': 'leotiomyceta', 'kingdom': 'Fungi', 'phylum': 'Ascomycota', 'subphylum': 'Pezizomycotina', 'class': 'Eurotiomycetes', 'subclass': 'Eurotiomycetidae', 'order': 'Eurotiales', 'family': 'Aspergillaceae', 'subfamily': ''}	ncbi		GCA_001044295.1
aspasp10	Aspergillus	sp.	MEXU27854		{'clade': 'leotiomyceta', 'kingdom': 'Fungi', 'phylum': 'Ascomycota', 'subphylum': 'Pezizomycotina', 'class': 'Eurotiomycetes', 'subclass': 'Eurotiomycetidae', 'order': 'Eurotiales', 'family': 'Aspergillaceae', 'subfamily': ''}	ncbi		GCA_019721355.1
aspasp11	Aspergillus	sp.	JS3-R5		{'clade': 'leotiomyceta', 'kingdom': 'Fungi', 'phylum': 'Ascomycota', 'subphylum': 'Pezizomycotina', 'class': 'Eurotiomycetes', 'subclass': 'Eurotiomycetidae', 'order': 'Eurotiales', 'family': 'Aspergillaceae', 'subfamily': ''}	ncbi		GCA_019775315.1
aspasp12	Aspergillus	sp.	subgen.Cremei'		{'clade': 'leotiomyceta', 'kingdom': 'Fungi', 'phylum': 'Ascomycota', 'subphylum': 'Pezizomycotina', 'class': 'Eurotiomycetes', 'subclass': 'Eurotiomycetidae', 'order': 'Eurotiales', 'family': 'Aspergillaceae', 'subfamily': ''}	ncbi		GCA_019976455.1
aspasp13	Aspergillus	sp.	ADI1		{'clade': 'leotiomyceta', 'kingdom': 'Fungi', 'phylum': 'Ascomycota', 'subphylum': 'Pezizomycotina', 'class': 'Eurotiomycetes', 'subclass': 'Eurotiomycetidae', 'order': 'Eurotiales', 'family': 'Aspergillaceae', 'subfamily': ''}	ncbi		GCA_020615375.1
aspasp2	Aspergillus	sp.	ATCC12892		{'clade': 'leotiomyceta', 'kingdom': 'Fungi', 'phylum': 'Ascomycota', 'subphylum': 'Pezizomycotina', 'class': 'Eurotiomycetes', 'subclass': 'Eurotiomycetidae', 'order': 'Eurotiales', 'family': 'Aspergillaceae', 'subfamily': ''}	ncbi		GCA_002894705.1
aspasp3	Aspergillus	sp.	MA6041		{'clade': 'leotiomyceta', 'kingdom': 'Fungi', 'phylum': 'Ascomycota', 'subphylum': 'Pezizomycotina', 'class': 'Eurotiomycetes', 'subclass': 'Eurotiomycetidae', 'order': 'Eurotiales', 'family': 'Aspergillaceae', 'subfamily': ''}	ncbi		GCA_003138005.1
aspasp4	Aspergillus	sp.	MA6037		{'clade': 'leotiomyceta', 'kingdom': 'Fungi', 'phylum': 'Ascomycota', 'subphylum': 'Pezizomycotina', 'class': 'Eurotiomycetes', 'subclass': 'Eurotiomycetidae', 'order': 'Eurotiales', 'family': 'Aspergillaceae', 'subfamily': ''}	ncbi		GCA_003138035.1
aspasp5	Aspergillus	sp.	A31		{'clade': 'leotiomyceta', 'kingdom': 'Fungi', 'phylum': 'Ascomycota', 'subphylum': 'Pezizomycotina', 'class': 'Eurotiomycetes', 'subclass': 'Eurotiomycetidae', 'order': 'Eurotiales', 'family': 'Aspergillaceae', 'subfamily': ''}	ncbi		GCA_016162245.1
aspasp6	Aspergillus	sp.	2663		{'clade': 'leotiomyceta', 'kingdom': 'Fungi', 'phylum': 'Ascomycota', 'subphylum': 'Pezizomycotina', 'class': 'Eurotiomycetes', 'subclass': 'Eurotiomycetidae', 'order': 'Eurotiales', 'family': 'Aspergillaceae', 'subfamily': ''}	ncbi		GCA_016880755.1
aspasp7	Aspergillus	sp.	MCCF102		{'clade': 'leotiomyceta', 'kingdom': 'Fungi', 'phylum': 'Ascomycota', 'subphylum': 'Pezizomycotina', 'class': 'Eurotiomycetes', 'subclass': 'Eurotiomycetidae', 'order': 'Eurotiales', 'family': 'Aspergillaceae', 'subfamily': ''}	ncbi		GCA_018167545.1
aspasp8	Aspergillus	sp.	GbtcF1		{'clade': 'leotiomyceta', 'kingdom': 'Fungi', 'phylum': 'Ascomycota', 'subphylum': 'Pezizomycotina', 'class': 'Eurotiomycetes', 'subclass': 'Eurotiomycetidae', 'order': 'Eurotiales', 'family': 'Aspergillaceae', 'subfamily': ''}	ncbi		GCA_019176365.1
aspasp9	Aspergillus	sp.	GbtcF2		{'clade': 'leotiomyceta', 'kingdom': 'Fungi', 'phylum': 'Ascomycota', 'subphylum': 'Pezizomycotina', 'class': 'Eurotiomycetes', 'subclass': 'Eurotiomycetidae', 'order': 'Eurotiales', 'family': 'Aspergillaceae', 'subfamily': ''}	ncbi		GCA_019176375.1
aspave1	Aspergillus	avenaceus	IBT18842	v1.0	{'clade': 'leotiomyceta', 'kingdom': 'Fungi', 'phylum': 'Ascomycota', 'subphylum': 'Pezizomycotina', 'class': 'Eurotiomycetes', 'subclass': 'Eurotiomycetidae', 'order': 'Eurotiales', 'family': 'Aspergillaceae', 'subfamily': ''}	jgi	Kjærbølling I et al.,2020	Aspave1
aspave2	Aspergillus	avenaceus			{'clade': 'leotiomyceta', 'kingdom': 'Fungi', 'phylum': 'Ascomycota', 'subphylum': 'Pezizomycotina', 'class': 'Eurotiomycetes', 'subclass': 'Eurotiomycetidae', 'order': 'Eurotiales', 'family': 'Aspergillaceae', 'subfamily': ''}	ncbi		GCA_009193465.1
aspawa1	Aspergillus	awamori		20181013	{'clade': 'leotiomyceta', 'kingdom': 'Fungi', 'phylum': 'Ascomycota', 'subphylum': 'Pezizomycotina', 'class': 'Eurotiomycetes', 'subclass': 'Eurotiomycetidae', 'order': 'Eurotiales', 'family': 'Aspergillaceae', 'subfamily': ''}	ncbi	2018-10-13	SAMD00056021
aspawa2	Aspergillus	awamori	var.piceus		{'clade': 'leotiomyceta', 'kingdom': 'Fungi', 'phylum': 'Ascomycota', 'subphylum': 'Pezizomycotina', 'class': 'Eurotiomycetes', 'subclass': 'Eurotiomycetidae', 'order': 'Eurotiales', 'family': 'Aspergillaceae', 'subfamily': ''}	ncbi		GCA_001599415.1
aspber1	Aspergillus	bertholletius	IBT29228	v1.0	{'clade': 'leotiomyceta', 'kingdom': 'Fungi', 'phylum': 'Ascomycota', 'subphylum': 'Pezizomycotina', 'class': 'Eurotiomycetes', 'subclass': 'Eurotiomycetidae', 'order': 'Eurotiales', 'family': 'Aspergillaceae', 'subfamily': ''}	jgi	Kjærbølling I et al.,2020	Aspber1
aspber2	Aspergillus	bertholletiae		20191104	{'clade': 'leotiomyceta', 'kingdom': 'Fungi', 'phylum': 'Ascomycota', 'subphylum': 'Pezizomycotina', 'class': 'Eurotiomycetes', 'subclass': 'Eurotiomycetidae', 'order': 'Eurotiales', 'family': 'Aspergillaceae', 'subfamily': ''}	ncbi	2019-10-18	SAMN05446843
aspbom1	Aspergillus	bombycis	NRRL26010	0	{'clade': 'leotiomyceta', 'kingdom': 'Fungi', 'phylum': 'Ascomycota', 'subphylum': 'Pezizomycotina', 'class': 'Eurotiomycetes', 'subclass': 'Eurotiomycetidae', 'order': 'Eurotiales', 'family': 'Aspergillaceae', 'subfamily': ''}	jgi	Moore GG et al.,2016	Aspbom1
aspbom2	Aspergillus	bombycis			{'clade': 'leotiomyceta', 'kingdom': 'Fungi', 'phylum': 'Ascomycota', 'subphylum': 'Pezizomycotina', 'class': 'Eurotiomycetes', 'subclass': 'Eurotiomycetidae', 'order': 'Eurotiales', 'family': 'Aspergillaceae', 'subfamily': ''}	ncbi		GCA_001792695.1
aspbra1	Aspergillus	brasiliensis	CBS101740	2016-12-08	{'clade': 'leotiomyceta', 'kingdom': 'Fungi', 'phylum': 'Ascomycota', 'subphylum': 'Pezizomycotina', 'class': 'Eurotiomycetes', 'subclass': 'Eurotiomycetidae', 'order': 'Eurotiales', 'family': 'Aspergillaceae', 'subfamily': ''}	ncbi	2016-12-06	Kaspbra1
aspbru1	Aspergillus	brunneoviolaceus	CBS62178	v1.0	{'clade': 'leotiomyceta', 'kingdom': 'Fungi', 'phylum': 'Ascomycota', 'subphylum': 'Pezizomycotina', 'class': 'Eurotiomycetes', 'subclass': 'Eurotiomycetidae', 'order': 'Eurotiales', 'family': 'Aspergillaceae', 'subfamily': ''}	jgi	Vesth TC et al.,2018	Aspbru1
aspbru2	Aspergillus	brunneoviolaceus	CBS621.78		{'clade': 'leotiomyceta', 'kingdom': 'Fungi', 'phylum': 'Ascomycota', 'subphylum': 'Pezizomycotina', 'class': 'Eurotiomycetes', 'subclass': 'Eurotiomycetidae', 'order': 'Eurotiales', 'family': 'Aspergillaceae', 'subfamily': ''}	ncbi		GCA_003184695.1
aspbru3	Aspergillus	brunneus			{'clade': 'leotiomyceta', 'kingdom': 'Fungi', 'phylum': 'Ascomycota', 'subphylum': 'Pezizomycotina', 'class': 'Eurotiomycetes', 'subclass': 'Eurotiomycetidae', 'order': 'Eurotiales', 'family': 'Aspergillaceae', 'subfamily': ''}	ncbi		GCA_020284055.1
aspbru4	Aspergillus	brunneus			{'clade': 'leotiomyceta', 'kingdom': 'Fungi', 'phylum': 'Ascomycota', 'subphylum': 'Pezizomycotina', 'class': 'Eurotiomycetes', 'subclass': 'Eurotiomycetidae', 'order': 'Eurotiales', 'family': 'Aspergillaceae', 'subfamily': ''}	ncbi		GCA_020284075.1
aspbur1	Aspergillus	burnettii		20210107	{'clade': 'leotiomyceta', 'kingdom': 'Fungi', 'phylum': 'Ascomycota', 'subphylum': 'Pezizomycotina', 'class': 'Eurotiomycetes', 'subclass': 'Eurotiomycetidae', 'order': 'Eurotiales', 'family': 'Aspergillaceae', 'subfamily': ''}	ncbi	2020-07-17	SAMN10782537
aspcae1	Aspergillus	caelatus	CBS76397	v1.0	{'clade': 'leotiomyceta', 'kingdom': 'Fungi', 'phylum': 'Ascomycota', 'subphylum': 'Pezizomycotina', 'class': 'Eurotiomycetes', 'subclass': 'Eurotiomycetidae', 'order': 'Eurotiales', 'family': 'Aspergillaceae', 'subfamily': ''}	jgi	Kjærbølling I et al.,2020	Aspcae1
aspcae2	Aspergillus	caelatus			{'clade': 'leotiomyceta', 'kingdom': 'Fungi', 'phylum': 'Ascomycota', 'subphylum': 'Pezizomycotina', 'class': 'Eurotiomycetes', 'subclass': 'Eurotiomycetidae', 'order': 'Eurotiales', 'family': 'Aspergillaceae', 'subfamily': ''}	ncbi		GCA_009193585.1
aspcal2	Aspergillus	calidoustus		0	{'clade': 'leotiomyceta', 'kingdom': 'Fungi', 'phylum': 'Ascomycota', 'subphylum': 'Pezizomycotina', 'class': 'Eurotiomycetes', 'subclass': 'Eurotiomycetidae', 'order': 'Eurotiales', 'family': 'Aspergillaceae', 'subfamily': ''}	jgi	Horn F et al.,2016	Aspcal1
aspcal3	Aspergillus	calidoustus			{'clade': 'leotiomyceta', 'kingdom': 'Fungi', 'phylum': 'Ascomycota', 'subphylum': 'Pezizomycotina', 'class': 'Eurotiomycetes', 'subclass': 'Eurotiomycetidae', 'order': 'Eurotiales', 'family': 'Aspergillaceae', 'subfamily': ''}	ncbi		GCA_001511075.1
aspcam1	Aspergillus	campestris	IBT28561	v1.0	{'clade': 'leotiomyceta', 'kingdom': 'Fungi', 'phylum': 'Ascomycota', 'subphylum': 'Pezizomycotina', 'class': 'Eurotiomycetes', 'subclass': 'Eurotiomycetidae', 'order': 'Eurotiales', 'family': 'Aspergillaceae', 'subfamily': ''}	jgi	Kjærbølling I et al.,2018	Aspcam1
aspcam2	Aspergillus	campestris	IBT28561		{'clade': 'leotiomyceta', 'kingdom': 'Fungi', 'phylum': 'Ascomycota', 'subphylum': 'Pezizomycotina', 'class': 'Eurotiomycetes', 'subclass': 'Eurotiomycetidae', 'order': 'Eurotiales', 'family': 'Aspergillaceae', 'subfamily': ''}	ncbi		GCA_002847485.1
aspcan2	Aspergillus	candidus	CBS10213	v1.0	{'clade': 'leotiomyceta', 'kingdom': 'Fungi', 'phylum': 'Ascomycota', 'subphylum': 'Pezizomycotina', 'class': 'Eurotiomycetes', 'subclass': 'Eurotiomycetidae', 'order': 'Eurotiales', 'family': 'Aspergillaceae', 'subfamily': ''}	jgi	Kjærbølling I et al.,2018	Aspcand1
aspcan3	Aspergillus	candidus			{'clade': 'leotiomyceta', 'kingdom': 'Fungi', 'phylum': 'Ascomycota', 'subphylum': 'Pezizomycotina', 'class': 'Eurotiomycetes', 'subclass': 'Eurotiomycetidae', 'order': 'Eurotiales', 'family': 'Aspergillaceae', 'subfamily': ''}	ncbi		GCA_002847045.1
aspcar1	Aspergillus	carbonarius	ITEM5010		{'clade': 'leotiomyceta', 'kingdom': 'Fungi', 'phylum': 'Ascomycota', 'subphylum': 'Pezizomycotina', 'class': 'Eurotiomycetes', 'subclass': 'Eurotiomycetidae', 'order': 'Eurotiales', 'family': 'Aspergillaceae', 'subfamily': ''}	ncbi		GCA_001990825.1
aspcej1	Aspergillus	cejpii			{'clade': 'leotiomyceta', 'kingdom': 'Fungi', 'phylum': 'Ascomycota', 'subphylum': 'Pezizomycotina', 'class': 'Eurotiomycetes', 'subclass': 'Eurotiomycetidae', 'order': 'Eurotiales', 'family': 'Aspergillaceae', 'subfamily': ''}	ncbi		GCA_004769165.1
aspche1	Aspergillus	chevalieri			{'clade': 'leotiomyceta', 'kingdom': 'Fungi', 'phylum': 'Ascomycota', 'subphylum': 'Pezizomycotina', 'class': 'Eurotiomycetes', 'subclass': 'Eurotiomycetidae', 'order': 'Eurotiales', 'family': 'Aspergillaceae', 'subfamily': ''}	ncbi		GCA_001599875.1
aspche2	Aspergillus	chevalieri			{'clade': 'leotiomyceta', 'kingdom': 'Fungi', 'phylum': 'Ascomycota', 'subphylum': 'Pezizomycotina', 'class': 'Eurotiomycetes', 'subclass': 'Eurotiomycetidae', 'order': 'Eurotiales', 'family': 'Aspergillaceae', 'subfamily': ''}	ncbi		GCA_016861735.1
aspcla2	Aspergillus	clavatus	NRRL1fromAspGD	0	{'clade': 'leotiomyceta', 'kingdom': 'Fungi', 'phylum': 'Ascomycota', 'subphylum': 'Pezizomycotina', 'class': 'Eurotiomycetes', 'subclass': 'Eurotiomycetidae', 'order': 'Eurotiales', 'family': 'Aspergillaceae', 'subfamily': ''}	jgi	Arnaud MB et al.,2012	Aspcl1
aspcla3	Aspergillus	clavatus	NRRL1	2014-08-06	{'clade': 'leotiomyceta', 'kingdom': 'Fungi', 'phylum': 'Ascomycota', 'subphylum': 'Pezizomycotina', 'class': 'Eurotiomycetes', 'subclass': 'Eurotiomycetidae', 'order': 'Eurotiales', 'family': 'Aspergillaceae', 'subfamily': ''}	ncbi	2005-09-09	Kaspcla3
aspcor2	Aspergillus	coremiiformis	CBS55377	v1.0	{'clade': 'leotiomyceta', 'kingdom': 'Fungi', 'phylum': 'Ascomycota', 'subphylum': 'Pezizomycotina', 'class': 'Eurotiomycetes', 'subclass': 'Eurotiomycetidae', 'order': 'Eurotiales', 'family': 'Aspergillaceae', 'subfamily': ''}	jgi	Kjærbølling I et al.,2020	Aspcor1
aspcor3	Aspergillus	coremiiformis			{'clade': 'leotiomyceta', 'kingdom': 'Fungi', 'phylum': 'Ascomycota', 'subphylum': 'Pezizomycotina', 'class': 'Eurotiomycetes', 'subclass': 'Eurotiomycetidae', 'order': 'Eurotiales', 'family': 'Aspergillaceae', 'subfamily': ''}	ncbi		GCA_009193565.1
aspcos2	Aspergillus	costaricaensis	CBS115574	v1.0	{'clade': 'leotiomyceta', 'kingdom': 'Fungi', 'phylum': 'Ascomycota', 'subphylum': 'Pezizomycotina', 'class': 'Eurotiomycetes', 'subclass': 'Eurotiomycetidae', 'order': 'Eurotiales', 'family': 'Aspergillaceae', 'subfamily': ''}	jgi	Vesth TC et al.,2018	Aspcos1
aspcos3	Aspergillus	costaricaensis	CBS115574		{'clade': 'leotiomyceta', 'kingdom': 'Fungi', 'phylum': 'Ascomycota', 'subphylum': 'Pezizomycotina', 'class': 'Eurotiomycetes', 'subclass': 'Eurotiomycetidae', 'order': 'Eurotiales', 'family': 'Aspergillaceae', 'subfamily': ''}	ncbi		GCA_003184835.1
aspcre1	Aspergillus	creber			{'clade': 'leotiomyceta', 'kingdom': 'Fungi', 'phylum': 'Ascomycota', 'subphylum': 'Pezizomycotina', 'class': 'Eurotiomycetes', 'subclass': 'Eurotiomycetidae', 'order': 'Eurotiales', 'family': 'Aspergillaceae', 'subfamily': ''}	ncbi		GCA_021436935.1
aspcri1	Aspergillus	cristatus	GZAAS201005	0	{'clade': 'leotiomyceta', 'kingdom': 'Fungi', 'phylum': 'Ascomycota', 'subphylum': 'Pezizomycotina', 'class': 'Eurotiomycetes', 'subclass': 'Eurotiomycetidae', 'order': 'Eurotiales', 'family': 'Aspergillaceae', 'subfamily': ''}	jgi	Ge Y et al.,2016	Aspcri1
aspcri2	Aspergillus	cristatus			{'clade': 'leotiomyceta', 'kingdom': 'Fungi', 'phylum': 'Ascomycota', 'subphylum': 'Pezizomycotina', 'class': 'Eurotiomycetes', 'subclass': 'Eurotiomycetidae', 'order': 'Eurotiales', 'family': 'Aspergillaceae', 'subfamily': ''}	ncbi		GCA_001693355.1
aspcri3	Aspergillus	cristatus			{'clade': 'leotiomyceta', 'kingdom': 'Fungi', 'phylum': 'Ascomycota', 'subphylum': 'Pezizomycotina', 'class': 'Eurotiomycetes', 'subclass': 'Eurotiomycetidae', 'order': 'Eurotiales', 'family': 'Aspergillaceae', 'subfamily': ''}	ncbi		GCA_001717485.1
aspcri4	Aspergillus	cristatus			{'clade': 'leotiomyceta', 'kingdom': 'Fungi', 'phylum': 'Ascomycota', 'subphylum': 'Pezizomycotina', 'class': 'Eurotiomycetes', 'subclass': 'Eurotiomycetidae', 'order': 'Eurotiales', 'family': 'Aspergillaceae', 'subfamily': ''}	ncbi		GCA_020465965.1
aspcri5	Aspergillus	cristatus			{'clade': 'leotiomyceta', 'kingdom': 'Fungi', 'phylum': 'Ascomycota', 'subphylum': 'Pezizomycotina', 'class': 'Eurotiomycetes', 'subclass': 'Eurotiomycetidae', 'order': 'Eurotiales', 'family': 'Aspergillaceae', 'subfamily': ''}	ncbi		GCA_020466005.1
aspcro1	Aspergillus	croceus			{'clade': 'leotiomyceta', 'kingdom': 'Fungi', 'phylum': 'Ascomycota', 'subphylum': 'Pezizomycotina', 'class': 'Eurotiomycetes', 'subclass': 'Eurotiomycetidae', 'order': 'Eurotiales', 'family': 'Aspergillaceae', 'subfamily': ''}	ncbi		GCA_019828945.1
aspele1	Aspergillus	elegans			{'clade': 'leotiomyceta', 'kingdom': 'Fungi', 'phylum': 'Ascomycota', 'subphylum': 'Pezizomycotina', 'class': 'Eurotiomycetes', 'subclass': 'Eurotiomycetidae', 'order': 'Eurotiales', 'family': 'Aspergillaceae', 'subfamily': ''}	ncbi		GCA_016097275.1
aspell1	Aspergillus	ellipticus	CBS70779	v1.0	{'clade': 'leotiomyceta', 'kingdom': 'Fungi', 'phylum': 'Ascomycota', 'subphylum': 'Pezizomycotina', 'class': 'Eurotiomycetes', 'subclass': 'Eurotiomycetidae', 'order': 'Eurotiales', 'family': 'Aspergillaceae', 'subfamily': ''}	jgi	Vesth TC et al.,2018	Aspell1
aspell2	Aspergillus	ellipticus	CBS707.79		{'clade': 'leotiomyceta', 'kingdom': 'Fungi', 'phylum': 'Ascomycota', 'subphylum': 'Pezizomycotina', 'class': 'Eurotiomycetes', 'subclass': 'Eurotiomycetidae', 'order': 'Eurotiales', 'family': 'Aspergillaceae', 'subfamily': ''}	ncbi		GCA_003184645.1
aspeuc1	Aspergillus	eucalypticola	CBS122712	v1.0	{'clade': 'leotiomyceta', 'kingdom': 'Fungi', 'phylum': 'Ascomycota', 'subphylum': 'Pezizomycotina', 'class': 'Eurotiomycetes', 'subclass': 'Eurotiomycetidae', 'order': 'Eurotiales', 'family': 'Aspergillaceae', 'subfamily': ''}	jgi	Vesth TC et al.,2018	Aspeuc1
aspeuc2	Aspergillus	eucalypticola	CBS122712		{'clade': 'leotiomyceta', 'kingdom': 'Fungi', 'phylum': 'Ascomycota', 'subphylum': 'Pezizomycotina', 'class': 'Eurotiomycetes', 'subclass': 'Eurotiomycetidae', 'order': 'Eurotiales', 'family': 'Aspergillaceae', 'subfamily': ''}	ncbi		GCA_003184535.1
aspfel1	Aspergillus	felis		20200824	{'clade': 'leotiomyceta', 'kingdom': 'Fungi', 'phylum': 'Ascomycota', 'subphylum': 'Pezizomycotina', 'class': 'Eurotiomycetes', 'subclass': 'Eurotiomycetidae', 'order': 'Eurotiales', 'family': 'Aspergillaceae', 'subfamily': ''}	ncbi	2020-08-24	SAMN14933833
aspfel2	Aspergillus	felis		20200824	{'clade': 'leotiomyceta', 'kingdom': 'Fungi', 'phylum': 'Ascomycota', 'subphylum': 'Pezizomycotina', 'class': 'Eurotiomycetes', 'subclass': 'Eurotiomycetidae', 'order': 'Eurotiales', 'family': 'Aspergillaceae', 'subfamily': ''}	ncbi	2020-08-24	SAMN14939804
aspfij1	Aspergillus	fijiensis	CBS31389	v1.0	{'clade': 'leotiomyceta', 'kingdom': 'Fungi', 'phylum': 'Ascomycota', 'subphylum': 'Pezizomycotina', 'class': 'Eurotiomycetes', 'subclass': 'Eurotiomycetidae', 'order': 'Eurotiales', 'family': 'Aspergillaceae', 'subfamily': ''}	jgi	Vesth TC et al.,2018	Aspfij1
aspfij2	Aspergillus	fijiensis	CBS313.89		{'clade': 'leotiomyceta', 'kingdom': 'Fungi', 'phylum': 'Ascomycota', 'subphylum': 'Pezizomycotina', 'class': 'Eurotiomycetes', 'subclass': 'Eurotiomycetidae', 'order': 'Eurotiales', 'family': 'Aspergillaceae', 'subfamily': ''}	ncbi		GCA_003184825.1
aspfis1	Aspergillus	fischeri	NRRL181	20140806	{'clade': 'leotiomyceta', 'kingdom': 'Fungi', 'phylum': 'Ascomycota', 'subphylum': 'Pezizomycotina', 'class': 'Eurotiomycetes', 'subclass': 'Eurotiomycetidae', 'order': 'Eurotiales', 'family': 'Aspergillaceae', 'subfamily': ''}	ncbi	2005-09-09	SAMN02953637
aspfis2	Aspergillus	fischeri		20210125	{'clade': 'leotiomyceta', 'kingdom': 'Fungi', 'phylum': 'Ascomycota', 'subphylum': 'Pezizomycotina', 'class': 'Eurotiomycetes', 'subclass': 'Eurotiomycetidae', 'order': 'Eurotiales', 'family': 'Aspergillaceae', 'subfamily': ''}	ncbi	2021-01-25	SAMN13030798
aspfis3	Aspergillus	fischeri			{'clade': 'leotiomyceta', 'kingdom': 'Fungi', 'phylum': 'Ascomycota', 'subphylum': 'Pezizomycotina', 'class': 'Eurotiomycetes', 'subclass': 'Eurotiomycetidae', 'order': 'Eurotiales', 'family': 'Aspergillaceae', 'subfamily': ''}	ncbi		GCA_008711165.1
aspfis4	Aspergillus	fischeri			{'clade': 'leotiomyceta', 'kingdom': 'Fungi', 'phylum': 'Ascomycota', 'subphylum': 'Pezizomycotina', 'class': 'Eurotiomycetes', 'subclass': 'Eurotiomycetidae', 'order': 'Eurotiales', 'family': 'Aspergillaceae', 'subfamily': ''}	ncbi		GCA_008711225.1
aspfis5	Aspergillus	fischeri			{'clade': 'leotiomyceta', 'kingdom': 'Fungi', 'phylum': 'Ascomycota', 'subphylum': 'Pezizomycotina', 'class': 'Eurotiomycetes', 'subclass': 'Eurotiomycetidae', 'order': 'Eurotiales', 'family': 'Aspergillaceae', 'subfamily': ''}	ncbi		GCA_014250575.1
aspfla10	Aspergillus	flavus			{'clade': 'leotiomyceta', 'kingdom': 'Fungi', 'phylum': 'Ascomycota', 'subphylum': 'Pezizomycotina', 'class': 'Eurotiomycetes', 'subclass': 'Eurotiomycetidae', 'order': 'Eurotiales', 'family': 'Aspergillaceae', 'subfamily': ''}	ncbi		GCA_012896995.1
aspfla11	Aspergillus	flavus	NRRL3357		{'clade': 'leotiomyceta', 'kingdom': 'Fungi', 'phylum': 'Ascomycota', 'subphylum': 'Pezizomycotina', 'class': 'Eurotiomycetes', 'subclass': 'Eurotiomycetidae', 'order': 'Eurotiales', 'family': 'Aspergillaceae', 'subfamily': ''}	ncbi		GCA_014117465.1
aspfla12	Aspergillus	flavus			{'clade': 'leotiomyceta', 'kingdom': 'Fungi', 'phylum': 'Ascomycota', 'subphylum': 'Pezizomycotina', 'class': 'Eurotiomycetes', 'subclass': 'Eurotiomycetidae', 'order': 'Eurotiales', 'family': 'Aspergillaceae', 'subfamily': ''}	ncbi		GCA_014117485.1
aspfla13	Aspergillus	flavus			{'clade': 'leotiomyceta', 'kingdom': 'Fungi', 'phylum': 'Ascomycota', 'subphylum': 'Pezizomycotina', 'class': 'Eurotiomycetes', 'subclass': 'Eurotiomycetidae', 'order': 'Eurotiales', 'family': 'Aspergillaceae', 'subfamily': ''}	ncbi		GCA_014784225.2
aspfla14	Aspergillus	flavus			{'clade': 'leotiomyceta', 'kingdom': 'Fungi', 'phylum': 'Ascomycota', 'subphylum': 'Pezizomycotina', 'class': 'Eurotiomycetes', 'subclass': 'Eurotiomycetidae', 'order': 'Eurotiales', 'family': 'Aspergillaceae', 'subfamily': ''}	ncbi		GCA_019880445.1
aspfla4	Aspergillus	flavus	AF70	2018-02-07	{'clade': 'leotiomyceta', 'kingdom': 'Fungi', 'phylum': 'Ascomycota', 'subphylum': 'Pezizomycotina', 'class': 'Eurotiomycetes', 'subclass': 'Eurotiomycetidae', 'order': 'Eurotiales', 'family': 'Aspergillaceae', 'subfamily': ''}	ncbi	2015-03-13	Kaspfla4
aspfla5	Aspergillus	flavus	NRRL3357	0	{'clade': 'leotiomyceta', 'kingdom': 'Fungi', 'phylum': 'Ascomycota', 'subphylum': 'Pezizomycotina', 'class': 'Eurotiomycetes', 'subclass': 'Eurotiomycetidae', 'order': 'Eurotiales', 'family': 'Aspergillaceae', 'subfamily': ''}	jgi	Arnaud MB et al.,2012	Aspfl1
aspfla6	Aspergillus	flavus			{'clade': 'leotiomyceta', 'kingdom': 'Fungi', 'phylum': 'Ascomycota', 'subphylum': 'Pezizomycotina', 'class': 'Eurotiomycetes', 'subclass': 'Eurotiomycetidae', 'order': 'Eurotiales', 'family': 'Aspergillaceae', 'subfamily': ''}	ncbi		GCA_009017415.1
aspfla7	Aspergillus	flavus			{'clade': 'leotiomyceta', 'kingdom': 'Fungi', 'phylum': 'Ascomycota', 'subphylum': 'Pezizomycotina', 'class': 'Eurotiomycetes', 'subclass': 'Eurotiomycetidae', 'order': 'Eurotiales', 'family': 'Aspergillaceae', 'subfamily': ''}	ncbi		GCA_009856665.1
aspfla8	Aspergillus	flavus			{'clade': 'leotiomyceta', 'kingdom': 'Fungi', 'phylum': 'Ascomycota', 'subphylum': 'Pezizomycotina', 'class': 'Eurotiomycetes', 'subclass': 'Eurotiomycetidae', 'order': 'Eurotiales', 'family': 'Aspergillaceae', 'subfamily': ''}	ncbi		GCA_012896415.1
aspfla9	Aspergillus	flavus			{'clade': 'leotiomyceta', 'kingdom': 'Fungi', 'phylum': 'Ascomycota', 'subphylum': 'Pezizomycotina', 'class': 'Eurotiomycetes', 'subclass': 'Eurotiomycetidae', 'order': 'Eurotiales', 'family': 'Aspergillaceae', 'subfamily': ''}	ncbi		GCA_012896875.1
aspflo1	Aspergillus	floridensis			{'clade': 'leotiomyceta', 'kingdom': 'Fungi', 'phylum': 'Ascomycota', 'subphylum': 'Pezizomycotina', 'class': 'Eurotiomycetes', 'subclass': 'Eurotiomycetidae', 'order': 'Eurotiales', 'family': 'Aspergillaceae', 'subfamily': ''}	ncbi		GCA_012184565.1
aspfum10	Aspergillus	fumigatus			{'clade': 'leotiomyceta', 'kingdom': 'Fungi', 'phylum': 'Ascomycota', 'subphylum': 'Pezizomycotina', 'class': 'Eurotiomycetes', 'subclass': 'Eurotiomycetidae', 'order': 'Eurotiales', 'family': 'Aspergillaceae', 'subfamily': ''}	ncbi		GCA_005768625.2
aspfum11	Aspergillus	fumigatiaffinis			{'clade': 'leotiomyceta', 'kingdom': 'Fungi', 'phylum': 'Ascomycota', 'subphylum': 'Pezizomycotina', 'class': 'Eurotiomycetes', 'subclass': 'Eurotiomycetidae', 'order': 'Eurotiales', 'family': 'Aspergillaceae', 'subfamily': ''}	ncbi		GCA_012656225.1
aspfum12	Aspergillus	fumigatiaffinis			{'clade': 'leotiomyceta', 'kingdom': 'Fungi', 'phylum': 'Ascomycota', 'subphylum': 'Pezizomycotina', 'class': 'Eurotiomycetes', 'subclass': 'Eurotiomycetidae', 'order': 'Eurotiales', 'family': 'Aspergillaceae', 'subfamily': ''}	ncbi		GCA_012656285.1
aspfum13	Aspergillus	fumigatiaffinis			{'clade': 'leotiomyceta', 'kingdom': 'Fungi', 'phylum': 'Ascomycota', 'subphylum': 'Pezizomycotina', 'class': 'Eurotiomycetes', 'subclass': 'Eurotiomycetidae', 'order': 'Eurotiales', 'family': 'Aspergillaceae', 'subfamily': ''}	ncbi		GCA_012656295.1
aspfum14	Aspergillus	fumigatiaffinis			{'clade': 'leotiomyceta', 'kingdom': 'Fungi', 'phylum': 'Ascomycota', 'subphylum': 'Pezizomycotina', 'class': 'Eurotiomycetes', 'subclass': 'Eurotiomycetidae', 'order': 'Eurotiales', 'family': 'Aspergillaceae', 'subfamily': ''}	ncbi		GCA_012656325.1
aspfum15	Aspergillus	fumigatus			{'clade': 'leotiomyceta', 'kingdom': 'Fungi', 'phylum': 'Ascomycota', 'subphylum': 'Pezizomycotina', 'class': 'Eurotiomycetes', 'subclass': 'Eurotiomycetidae', 'order': 'Eurotiales', 'family': 'Aspergillaceae', 'subfamily': ''}	ncbi		GCA_015572005.1
aspfum16	Aspergillus	fumigatus			{'clade': 'leotiomyceta', 'kingdom': 'Fungi', 'phylum': 'Ascomycota', 'subphylum': 'Pezizomycotina', 'class': 'Eurotiomycetes', 'subclass': 'Eurotiomycetidae', 'order': 'Eurotiales', 'family': 'Aspergillaceae', 'subfamily': ''}	ncbi		GCA_015572015.1
aspfum17	Aspergillus	fumigatus			{'clade': 'leotiomyceta', 'kingdom': 'Fungi', 'phylum': 'Ascomycota', 'subphylum': 'Pezizomycotina', 'class': 'Eurotiomycetes', 'subclass': 'Eurotiomycetidae', 'order': 'Eurotiales', 'family': 'Aspergillaceae', 'subfamily': ''}	ncbi		GCA_015572025.1
aspfum18	Aspergillus	fumigatus			{'clade': 'leotiomyceta', 'kingdom': 'Fungi', 'phylum': 'Ascomycota', 'subphylum': 'Pezizomycotina', 'class': 'Eurotiomycetes', 'subclass': 'Eurotiomycetidae', 'order': 'Eurotiales', 'family': 'Aspergillaceae', 'subfamily': ''}	ncbi		GCA_015586125.1
aspfum19	Aspergillus	fumigatus			{'clade': 'leotiomyceta', 'kingdom': 'Fungi', 'phylum': 'Ascomycota', 'subphylum': 'Pezizomycotina', 'class': 'Eurotiomycetes', 'subclass': 'Eurotiomycetidae', 'order': 'Eurotiales', 'family': 'Aspergillaceae', 'subfamily': ''}	ncbi		GCA_020500845.1
aspfum3	Aspergillus	fumigatus	Af293fromAspGD	0	{'clade': 'leotiomyceta', 'kingdom': 'Fungi', 'phylum': 'Ascomycota', 'subphylum': 'Pezizomycotina', 'class': 'Eurotiomycetes', 'subclass': 'Eurotiomycetidae', 'order': 'Eurotiales', 'family': 'Aspergillaceae', 'subfamily': ''}	jgi	Nierman WC et al.,2005	Aspfu1
aspfum4	Aspergillus	fumigatus	Z5	2015-06-23	{'clade': 'leotiomyceta', 'kingdom': 'Fungi', 'phylum': 'Ascomycota', 'subphylum': 'Pezizomycotina', 'class': 'Eurotiomycetes', 'subclass': 'Eurotiomycetidae', 'order': 'Eurotiales', 'family': 'Aspergillaceae', 'subfamily': ''}	ncbi	2015-06-17	Kaspfum4
aspfum5	Aspergillus	fumigatus	Af293	2014-08-04	{'clade': 'leotiomyceta', 'kingdom': 'Fungi', 'phylum': 'Ascomycota', 'subphylum': 'Pezizomycotina', 'class': 'Eurotiomycetes', 'subclass': 'Eurotiomycetidae', 'order': 'Eurotiales', 'family': 'Aspergillaceae', 'subfamily': ''}	ncbi	2005-06-01	Kaspfum5
aspfum6	Aspergillus	fumigatus	A1163	2014-08-04	{'clade': 'leotiomyceta', 'kingdom': 'Fungi', 'phylum': 'Ascomycota', 'subphylum': 'Pezizomycotina', 'class': 'Eurotiomycetes', 'subclass': 'Eurotiomycetidae', 'order': 'Eurotiales', 'family': 'Aspergillaceae', 'subfamily': ''}	ncbi	2007-06-26	Kaspfum6
aspfum7	Aspergillus	fumigatus	varRP2014	2014-07-18	{'clade': 'leotiomyceta', 'kingdom': 'Fungi', 'phylum': 'Ascomycota', 'subphylum': 'Pezizomycotina', 'class': 'Eurotiomycetes', 'subclass': 'Eurotiomycetidae', 'order': 'Eurotiales', 'family': 'Aspergillaceae', 'subfamily': ''}	ncbi	2014-07-18	Kaspfum7
aspfum8	Aspergillus	fumigatus			{'clade': 'leotiomyceta', 'kingdom': 'Fungi', 'phylum': 'Ascomycota', 'subphylum': 'Pezizomycotina', 'class': 'Eurotiomycetes', 'subclass': 'Eurotiomycetidae', 'order': 'Eurotiales', 'family': 'Aspergillaceae', 'subfamily': ''}	ncbi		GCA_001715275.2
aspfum9	Aspergillus	fumigatus			{'clade': 'leotiomyceta', 'kingdom': 'Fungi', 'phylum': 'Ascomycota', 'subphylum': 'Pezizomycotina', 'class': 'Eurotiomycetes', 'subclass': 'Eurotiomycetidae', 'order': 'Eurotiales', 'family': 'Aspergillaceae', 'subfamily': ''}	ncbi		GCA_003069565.1
aspgla1	Aspergillus	glaucus	CBS51665	2016-12-08	{'clade': 'leotiomyceta', 'kingdom': 'Fungi', 'phylum': 'Ascomycota', 'subphylum': 'Pezizomycotina', 'class': 'Eurotiomycetes', 'subclass': 'Eurotiomycetidae', 'order': 'Eurotiales', 'family': 'Aspergillaceae', 'subfamily': ''}	ncbi	2016-12-07	Kaspgla1
asphan1	Aspergillus	hancockii		20200918	{'clade': 'leotiomyceta', 'kingdom': 'Fungi', 'phylum': 'Ascomycota', 'subphylum': 'Pezizomycotina', 'class': 'Eurotiomycetes', 'subclass': 'Eurotiomycetidae', 'order': 'Eurotiales', 'family': 'Aspergillaceae', 'subfamily': ''}	ncbi	2016-07-29	SAMN05375032
asphet2	Aspergillus	heteromorphus	CBS11755	v1.0	{'clade': 'leotiomyceta', 'kingdom': 'Fungi', 'phylum': 'Ascomycota', 'subphylum': 'Pezizomycotina', 'class': 'Eurotiomycetes', 'subclass': 'Eurotiomycetidae', 'order': 'Eurotiales', 'family': 'Aspergillaceae', 'subfamily': ''}	jgi	Vesth TC et al.,2018	Asphet1
asphet3	Aspergillus	heteromorphus	CBS117.55		{'clade': 'leotiomyceta', 'kingdom': 'Fungi', 'phylum': 'Ascomycota', 'subphylum': 'Pezizomycotina', 'class': 'Eurotiomycetes', 'subclass': 'Eurotiomycetidae', 'order': 'Eurotiales', 'family': 'Aspergillaceae', 'subfamily': ''}	ncbi		GCA_003184545.1
asphir1	Aspergillus	hiratsukae			{'clade': 'leotiomyceta', 'kingdom': 'Fungi', 'phylum': 'Ascomycota', 'subphylum': 'Pezizomycotina', 'class': 'Eurotiomycetes', 'subclass': 'Eurotiomycetidae', 'order': 'Eurotiales', 'family': 'Aspergillaceae', 'subfamily': ''}	ncbi		GCA_014281905.1
asphir2	Aspergillus	hiratsukae			{'clade': 'leotiomyceta', 'kingdom': 'Fungi', 'phylum': 'Ascomycota', 'subphylum': 'Pezizomycotina', 'class': 'Eurotiomycetes', 'subclass': 'Eurotiomycetidae', 'order': 'Eurotiales', 'family': 'Aspergillaceae', 'subfamily': ''}	ncbi		GCA_014281935.1
asphom1	Aspergillus	homomorphus	CBS101889	v1.0	{'clade': 'leotiomyceta', 'kingdom': 'Fungi', 'phylum': 'Ascomycota', 'subphylum': 'Pezizomycotina', 'class': 'Eurotiomycetes', 'subclass': 'Eurotiomycetidae', 'order': 'Eurotiales', 'family': 'Aspergillaceae', 'subfamily': ''}	jgi	Vesth TC et al.,2018	Asphom1
asphom2	Aspergillus	homomorphus	CBS101889		{'clade': 'leotiomyceta', 'kingdom': 'Fungi', 'phylum': 'Ascomycota', 'subphylum': 'Pezizomycotina', 'class': 'Eurotiomycetes', 'subclass': 'Eurotiomycetidae', 'order': 'Eurotiales', 'family': 'Aspergillaceae', 'subfamily': ''}	ncbi		GCA_003184865.1
aspibe1	Aspergillus	ibericus	CBS121593	v1.0	{'clade': 'leotiomyceta', 'kingdom': 'Fungi', 'phylum': 'Ascomycota', 'subphylum': 'Pezizomycotina', 'class': 'Eurotiomycetes', 'subclass': 'Eurotiomycetidae', 'order': 'Eurotiales', 'family': 'Aspergillaceae', 'subfamily': ''}	jgi	Vesth TC et al.,2018	Aspibe1
aspibe2	Aspergillus	ibericus	CBS121593		{'clade': 'leotiomyceta', 'kingdom': 'Fungi', 'phylum': 'Ascomycota', 'subphylum': 'Pezizomycotina', 'class': 'Eurotiomycetes', 'subclass': 'Eurotiomycetidae', 'order': 'Eurotiales', 'family': 'Aspergillaceae', 'subfamily': ''}	ncbi		GCA_003184845.1
aspinc1	Aspergillus	incahuasiensis			{'clade': 'leotiomyceta', 'kingdom': 'Fungi', 'phylum': 'Ascomycota', 'subphylum': 'Pezizomycotina', 'class': 'Eurotiomycetes', 'subclass': 'Eurotiomycetidae', 'order': 'Eurotiales', 'family': 'Aspergillaceae', 'subfamily': ''}	ncbi		GCA_003719405.1
aspind2	Aspergillus	indologenus	CBS11480	v1.0	{'clade': 'leotiomyceta', 'kingdom': 'Fungi', 'phylum': 'Ascomycota', 'subphylum': 'Pezizomycotina', 'class': 'Eurotiomycetes', 'subclass': 'Eurotiomycetidae', 'order': 'Eurotiales', 'family': 'Aspergillaceae', 'subfamily': ''}	jgi	Vesth TC et al.,2018	Aspind1
aspind3	Aspergillus	indologenus	CBS114.8		{'clade': 'leotiomyceta', 'kingdom': 'Fungi', 'phylum': 'Ascomycota', 'subphylum': 'Pezizomycotina', 'class': 'Eurotiomycetes', 'subclass': 'Eurotiomycetidae', 'order': 'Eurotiales', 'family': 'Aspergillaceae', 'subfamily': ''}	ncbi		GCA_003184685.1
aspjap1	Aspergillus	japonicus	CBS11451	v1.0	{'clade': 'leotiomyceta', 'kingdom': 'Fungi', 'phylum': 'Ascomycota', 'subphylum': 'Pezizomycotina', 'class': 'Eurotiomycetes', 'subclass': 'Eurotiomycetidae', 'order': 'Eurotiales', 'family': 'Aspergillaceae', 'subfamily': ''}	jgi	Vesth TC et al.,2018	Aspjap1
aspjap2	Aspergillus	japonicus	CBS114.51		{'clade': 'leotiomyceta', 'kingdom': 'Fungi', 'phylum': 'Ascomycota', 'subphylum': 'Pezizomycotina', 'class': 'Eurotiomycetes', 'subclass': 'Eurotiomycetidae', 'order': 'Eurotiales', 'family': 'Aspergillaceae', 'subfamily': ''}	ncbi		GCA_003184785.1
aspjap3	Aspergillus	japonicus			{'clade': 'leotiomyceta', 'kingdom': 'Fungi', 'phylum': 'Ascomycota', 'subphylum': 'Pezizomycotina', 'class': 'Eurotiomycetes', 'subclass': 'Eurotiomycetidae', 'order': 'Eurotiales', 'family': 'Aspergillaceae', 'subfamily': ''}	ncbi		GCA_016808025.1
aspjen1	Aspergillus	jensenii			{'clade': 'leotiomyceta', 'kingdom': 'Fungi', 'phylum': 'Ascomycota', 'subphylum': 'Pezizomycotina', 'class': 'Eurotiomycetes', 'subclass': 'Eurotiomycetidae', 'order': 'Eurotiales', 'family': 'Aspergillaceae', 'subfamily': ''}	ncbi		GCA_021437015.1
aspkaw1	Aspergillus	kawachii	IFO4308	0	{'clade': 'leotiomyceta', 'kingdom': 'Fungi', 'phylum': 'Ascomycota', 'subphylum': 'Pezizomycotina', 'class': 'Eurotiomycetes', 'subclass': 'Eurotiomycetidae', 'order': 'Eurotiales', 'family': 'Aspergillaceae', 'subfamily': ''}	jgi	Futagami T et al.,2011	Aspka1_1
asplat1	Aspergillus	latus			{'clade': 'leotiomyceta', 'kingdom': 'Fungi', 'phylum': 'Ascomycota', 'subphylum': 'Pezizomycotina', 'class': 'Eurotiomycetes', 'subclass': 'Eurotiomycetidae', 'order': 'Eurotiales', 'family': 'Aspergillaceae', 'subfamily': ''}	ncbi		GCA_013305935.1
asplat2	Aspergillus	latus			{'clade': 'leotiomyceta', 'kingdom': 'Fungi', 'phylum': 'Ascomycota', 'subphylum': 'Pezizomycotina', 'class': 'Eurotiomycetes', 'subclass': 'Eurotiomycetidae', 'order': 'Eurotiales', 'family': 'Aspergillaceae', 'subfamily': ''}	ncbi		GCA_013305975.1
asplat3	Aspergillus	latus			{'clade': 'leotiomyceta', 'kingdom': 'Fungi', 'phylum': 'Ascomycota', 'subphylum': 'Pezizomycotina', 'class': 'Eurotiomycetes', 'subclass': 'Eurotiomycetidae', 'order': 'Eurotiales', 'family': 'Aspergillaceae', 'subfamily': ''}	ncbi		GCA_013305995.1
asplat4	Aspergillus	latus			{'clade': 'leotiomyceta', 'kingdom': 'Fungi', 'phylum': 'Ascomycota', 'subphylum': 'Pezizomycotina', 'class': 'Eurotiomycetes', 'subclass': 'Eurotiomycetidae', 'order': 'Eurotiales', 'family': 'Aspergillaceae', 'subfamily': ''}	ncbi		GCA_013306175.1
asplat5	Aspergillus	latus			{'clade': 'leotiomyceta', 'kingdom': 'Fungi', 'phylum': 'Ascomycota', 'subphylum': 'Pezizomycotina', 'class': 'Eurotiomycetes', 'subclass': 'Eurotiomycetidae', 'order': 'Eurotiales', 'family': 'Aspergillaceae', 'subfamily': ''}	ncbi		GCA_013306195.1
asplat6	Aspergillus	latus			{'clade': 'leotiomyceta', 'kingdom': 'Fungi', 'phylum': 'Ascomycota', 'subphylum': 'Pezizomycotina', 'class': 'Eurotiomycetes', 'subclass': 'Eurotiomycetidae', 'order': 'Eurotiales', 'family': 'Aspergillaceae', 'subfamily': ''}	ncbi		GCA_013306215.1
asplat7	Aspergillus	latus			{'clade': 'leotiomyceta', 'kingdom': 'Fungi', 'phylum': 'Ascomycota', 'subphylum': 'Pezizomycotina', 'class': 'Eurotiomycetes', 'subclass': 'Eurotiomycetidae', 'order': 'Eurotiales', 'family': 'Aspergillaceae', 'subfamily': ''}	ncbi		GCA_013306895.1
asplen1	Aspergillus	lentulus			{'clade': 'leotiomyceta', 'kingdom': 'Fungi', 'phylum': 'Ascomycota', 'subphylum': 'Pezizomycotina', 'class': 'Eurotiomycetes', 'subclass': 'Eurotiomycetidae', 'order': 'Eurotiales', 'family': 'Aspergillaceae', 'subfamily': ''}	ncbi		GCA_001445615.2
asplen10	Aspergillus	lentulus			{'clade': 'leotiomyceta', 'kingdom': 'Fungi', 'phylum': 'Ascomycota', 'subphylum': 'Pezizomycotina', 'class': 'Eurotiomycetes', 'subclass': 'Eurotiomycetidae', 'order': 'Eurotiales', 'family': 'Aspergillaceae', 'subfamily': ''}	ncbi		GCA_012656445.1
asplen2	Aspergillus	lentulus			{'clade': 'leotiomyceta', 'kingdom': 'Fungi', 'phylum': 'Ascomycota', 'subphylum': 'Pezizomycotina', 'class': 'Eurotiomycetes', 'subclass': 'Eurotiomycetidae', 'order': 'Eurotiales', 'family': 'Aspergillaceae', 'subfamily': ''}	ncbi		GCA_010723975.1
asplen3	Aspergillus	lentulus			{'clade': 'leotiomyceta', 'kingdom': 'Fungi', 'phylum': 'Ascomycota', 'subphylum': 'Pezizomycotina', 'class': 'Eurotiomycetes', 'subclass': 'Eurotiomycetidae', 'order': 'Eurotiales', 'family': 'Aspergillaceae', 'subfamily': ''}	ncbi		GCA_010724455.1
asplen4	Aspergillus	lentulus			{'clade': 'leotiomyceta', 'kingdom': 'Fungi', 'phylum': 'Ascomycota', 'subphylum': 'Pezizomycotina', 'class': 'Eurotiomycetes', 'subclass': 'Eurotiomycetidae', 'order': 'Eurotiales', 'family': 'Aspergillaceae', 'subfamily': ''}	ncbi		GCA_010724575.1
asplen5	Aspergillus	lentulus			{'clade': 'leotiomyceta', 'kingdom': 'Fungi', 'phylum': 'Ascomycota', 'subphylum': 'Pezizomycotina', 'class': 'Eurotiomycetes', 'subclass': 'Eurotiomycetidae', 'order': 'Eurotiales', 'family': 'Aspergillaceae', 'subfamily': ''}	ncbi		GCA_010724635.1
asplen6	Aspergillus	lentulus			{'clade': 'leotiomyceta', 'kingdom': 'Fungi', 'phylum': 'Ascomycota', 'subphylum': 'Pezizomycotina', 'class': 'Eurotiomycetes', 'subclass': 'Eurotiomycetidae', 'order': 'Eurotiales', 'family': 'Aspergillaceae', 'subfamily': ''}	ncbi		GCA_010724915.1
asplen7	Aspergillus	lentulus			{'clade': 'leotiomyceta', 'kingdom': 'Fungi', 'phylum': 'Ascomycota', 'subphylum': 'Pezizomycotina', 'class': 'Eurotiomycetes', 'subclass': 'Eurotiomycetidae', 'order': 'Eurotiales', 'family': 'Aspergillaceae', 'subfamily': ''}	ncbi		GCA_012656335.1
asplen8	Aspergillus	lentulus			{'clade': 'leotiomyceta', 'kingdom': 'Fungi', 'phylum': 'Ascomycota', 'subphylum': 'Pezizomycotina', 'class': 'Eurotiomycetes', 'subclass': 'Eurotiomycetidae', 'order': 'Eurotiales', 'family': 'Aspergillaceae', 'subfamily': ''}	ncbi		GCA_012656375.1
asplen9	Aspergillus	lentulus			{'clade': 'leotiomyceta', 'kingdom': 'Fungi', 'phylum': 'Ascomycota', 'subphylum': 'Pezizomycotina', 'class': 'Eurotiomycetes', 'subclass': 'Eurotiomycetidae', 'order': 'Eurotiales', 'family': 'Aspergillaceae', 'subfamily': ''}	ncbi		GCA_012656435.1
asplep1	Aspergillus	leporis	CBS15166	v1.0	{'clade': 'leotiomyceta', 'kingdom': 'Fungi', 'phylum': 'Ascomycota', 'subphylum': 'Pezizomycotina', 'class': 'Eurotiomycetes', 'subclass': 'Eurotiomycetidae', 'order': 'Eurotiales', 'family': 'Aspergillaceae', 'subfamily': ''}	jgi	Kjærbølling I et al.,2020	Asplep1
asplep2	Aspergillus	leporis			{'clade': 'leotiomyceta', 'kingdom': 'Fungi', 'phylum': 'Ascomycota', 'subphylum': 'Pezizomycotina', 'class': 'Eurotiomycetes', 'subclass': 'Eurotiomycetidae', 'order': 'Eurotiales', 'family': 'Aspergillaceae', 'subfamily': ''}	ncbi		GCA_009176345.1
aspluc10	Aspergillus	luchuensis			{'clade': 'leotiomyceta', 'kingdom': 'Fungi', 'phylum': 'Ascomycota', 'subphylum': 'Pezizomycotina', 'class': 'Eurotiomycetes', 'subclass': 'Eurotiomycetidae', 'order': 'Eurotiales', 'family': 'Aspergillaceae', 'subfamily': ''}	ncbi		GCA_016860425.1
aspluc11	Aspergillus	luchuensis			{'clade': 'leotiomyceta', 'kingdom': 'Fungi', 'phylum': 'Ascomycota', 'subphylum': 'Pezizomycotina', 'class': 'Eurotiomycetes', 'subclass': 'Eurotiomycetidae', 'order': 'Eurotiales', 'family': 'Aspergillaceae', 'subfamily': ''}	ncbi		GCA_016860445.1
aspluc12	Aspergillus	luchuensis			{'clade': 'leotiomyceta', 'kingdom': 'Fungi', 'phylum': 'Ascomycota', 'subphylum': 'Pezizomycotina', 'class': 'Eurotiomycetes', 'subclass': 'Eurotiomycetidae', 'order': 'Eurotiales', 'family': 'Aspergillaceae', 'subfamily': ''}	ncbi		GCA_016861625.1
aspluc13	Aspergillus	luchuensis			{'clade': 'leotiomyceta', 'kingdom': 'Fungi', 'phylum': 'Ascomycota', 'subphylum': 'Pezizomycotina', 'class': 'Eurotiomycetes', 'subclass': 'Eurotiomycetidae', 'order': 'Eurotiales', 'family': 'Aspergillaceae', 'subfamily': ''}	ncbi		GCA_016865315.1
aspluc2	Aspergillus	luchuensis	CBS10647	v1.0	{'clade': 'leotiomyceta', 'kingdom': 'Fungi', 'phylum': 'Ascomycota', 'subphylum': 'Pezizomycotina', 'class': 'Eurotiomycetes', 'subclass': 'Eurotiomycetidae', 'order': 'Eurotiales', 'family': 'Aspergillaceae', 'subfamily': ''}	jgi	de Vries RP et al.,2017	Aspfo1
aspluc3	Aspergillus	luchuensis	IFO4308	2015-09-16	{'clade': 'leotiomyceta', 'kingdom': 'Fungi', 'phylum': 'Ascomycota', 'subphylum': 'Pezizomycotina', 'class': 'Eurotiomycetes', 'subclass': 'Eurotiomycetidae', 'order': 'Eurotiales', 'family': 'Aspergillaceae', 'subfamily': ''}	ncbi	2011-10-27	Kaspluc3
aspluc4	Aspergillus	luchuensis			{'clade': 'leotiomyceta', 'kingdom': 'Fungi', 'phylum': 'Ascomycota', 'subphylum': 'Pezizomycotina', 'class': 'Eurotiomycetes', 'subclass': 'Eurotiomycetidae', 'order': 'Eurotiales', 'family': 'Aspergillaceae', 'subfamily': ''}	ncbi		GCA_001602395.1
aspluc5	Aspergillus	luchuensis			{'clade': 'leotiomyceta', 'kingdom': 'Fungi', 'phylum': 'Ascomycota', 'subphylum': 'Pezizomycotina', 'class': 'Eurotiomycetes', 'subclass': 'Eurotiomycetidae', 'order': 'Eurotiales', 'family': 'Aspergillaceae', 'subfamily': ''}	ncbi		GCA_016860305.1
aspluc6	Aspergillus	luchuensis			{'clade': 'leotiomyceta', 'kingdom': 'Fungi', 'phylum': 'Ascomycota', 'subphylum': 'Pezizomycotina', 'class': 'Eurotiomycetes', 'subclass': 'Eurotiomycetidae', 'order': 'Eurotiales', 'family': 'Aspergillaceae', 'subfamily': ''}	ncbi		GCA_016860325.1
aspluc7	Aspergillus	luchuensis			{'clade': 'leotiomyceta', 'kingdom': 'Fungi', 'phylum': 'Ascomycota', 'subphylum': 'Pezizomycotina', 'class': 'Eurotiomycetes', 'subclass': 'Eurotiomycetidae', 'order': 'Eurotiales', 'family': 'Aspergillaceae', 'subfamily': ''}	ncbi		GCA_016860345.1
aspluc8	Aspergillus	luchuensis			{'clade': 'leotiomyceta', 'kingdom': 'Fungi', 'phylum': 'Ascomycota', 'subphylum': 'Pezizomycotina', 'class': 'Eurotiomycetes', 'subclass': 'Eurotiomycetidae', 'order': 'Eurotiales', 'family': 'Aspergillaceae', 'subfamily': ''}	ncbi		GCA_016860365.1
aspluc9	Aspergillus	luchuensis			{'clade': 'leotiomyceta', 'kingdom': 'Fungi', 'phylum': 'Ascomycota', 'subphylum': 'Pezizomycotina', 'class': 'Eurotiomycetes', 'subclass': 'Eurotiomycetidae', 'order': 'Eurotiales', 'family': 'Aspergillaceae', 'subfamily': ''}	ncbi		GCA_016860385.1
aspmel1	Aspergillus	melleus			{'clade': 'leotiomyceta', 'kingdom': 'Fungi', 'phylum': 'Ascomycota', 'subphylum': 'Pezizomycotina', 'class': 'Eurotiomycetes', 'subclass': 'Eurotiomycetidae', 'order': 'Eurotiales', 'family': 'Aspergillaceae', 'subfamily': ''}	ncbi		GCA_016097325.1
aspmin1	Aspergillus	minisclerotigenes	CBS117635	v1.0	{'clade': 'leotiomyceta', 'kingdom': 'Fungi', 'phylum': 'Ascomycota', 'subphylum': 'Pezizomycotina', 'class': 'Eurotiomycetes', 'subclass': 'Eurotiomycetidae', 'order': 'Eurotiales', 'family': 'Aspergillaceae', 'subfamily': ''}	jgi	Kjærbølling I et al.,2020	Aspmin1
aspmin2	Aspergillus	minisclerotigenes			{'clade': 'leotiomyceta', 'kingdom': 'Fungi', 'phylum': 'Ascomycota', 'subphylum': 'Pezizomycotina', 'class': 'Eurotiomycetes', 'subclass': 'Eurotiomycetidae', 'order': 'Eurotiales', 'family': 'Aspergillaceae', 'subfamily': ''}	ncbi		GCA_009176455.1
aspmon1	Aspergillus	montevidensis			{'clade': 'leotiomyceta', 'kingdom': 'Fungi', 'phylum': 'Ascomycota', 'subphylum': 'Pezizomycotina', 'class': 'Eurotiomycetes', 'subclass': 'Eurotiomycetidae', 'order': 'Eurotiales', 'family': 'Aspergillaceae', 'subfamily': ''}	ncbi		GCA_020826735.1
aspmul3	Aspergillus	mulundensis		20180810	{'clade': 'leotiomyceta', 'kingdom': 'Fungi', 'phylum': 'Ascomycota', 'subphylum': 'Pezizomycotina', 'class': 'Eurotiomycetes', 'subclass': 'Eurotiomycetidae', 'order': 'Eurotiales', 'family': 'Aspergillaceae', 'subfamily': ''}	ncbi	2018-08-10	SAMN07195632
aspnan1	Aspergillus	nanangensis		20201208	{'clade': 'leotiomyceta', 'kingdom': 'Fungi', 'phylum': 'Ascomycota', 'subphylum': 'Pezizomycotina', 'class': 'Eurotiomycetes', 'subclass': 'Eurotiomycetidae', 'order': 'Eurotiales', 'family': 'Aspergillaceae', 'subfamily': ''}	ncbi	2020-12-08	SAMN11665376
aspneo7	Aspergillus	neoniger	CBS115656	v1.0	{'clade': 'leotiomyceta', 'kingdom': 'Fungi', 'phylum': 'Ascomycota', 'subphylum': 'Pezizomycotina', 'class': 'Eurotiomycetes', 'subclass': 'Eurotiomycetidae', 'order': 'Eurotiales', 'family': 'Aspergillaceae', 'subfamily': ''}	jgi	Vesth TC et al.,2018	Aspneo1
aspneo8	Aspergillus	neoellipticus			{'clade': 'leotiomyceta', 'kingdom': 'Fungi', 'phylum': 'Ascomycota', 'subphylum': 'Pezizomycotina', 'class': 'Eurotiomycetes', 'subclass': 'Eurotiomycetidae', 'order': 'Eurotiales', 'family': 'Aspergillaceae', 'subfamily': ''}	ncbi		GCA_003116565.1
aspneo9	Aspergillus	neoniger	CBS115656		{'clade': 'leotiomyceta', 'kingdom': 'Fungi', 'phylum': 'Ascomycota', 'subphylum': 'Pezizomycotina', 'class': 'Eurotiomycetes', 'subclass': 'Eurotiomycetidae', 'order': 'Eurotiales', 'family': 'Aspergillaceae', 'subfamily': ''}	ncbi		GCA_003184625.1
aspnid1	Aspergillus	nidulans	FGSCA4	2015-02-27	{'clade': 'leotiomyceta', 'kingdom': 'Fungi', 'phylum': 'Ascomycota', 'subphylum': 'Pezizomycotina', 'class': 'Eurotiomycetes', 'subclass': 'Eurotiomycetidae', 'order': 'Eurotiales', 'family': 'Aspergillaceae', 'subfamily': ''}	ncbi	2009-09-24	Kaspnid1
aspnid3	Aspergillus	nidulans			{'clade': 'leotiomyceta', 'kingdom': 'Fungi', 'phylum': 'Ascomycota', 'subphylum': 'Pezizomycotina', 'class': 'Eurotiomycetes', 'subclass': 'Eurotiomycetidae', 'order': 'Eurotiales', 'family': 'Aspergillaceae', 'subfamily': ''}	ncbi		GCA_011074995.1
aspnid4	Aspergillus	nidulans			{'clade': 'leotiomyceta', 'kingdom': 'Fungi', 'phylum': 'Ascomycota', 'subphylum': 'Pezizomycotina', 'class': 'Eurotiomycetes', 'subclass': 'Eurotiomycetidae', 'order': 'Eurotiales', 'family': 'Aspergillaceae', 'subfamily': ''}	ncbi		GCA_011075025.1
aspnig10	Aspergillus	niger			{'clade': 'leotiomyceta', 'kingdom': 'Fungi', 'phylum': 'Ascomycota', 'subphylum': 'Pezizomycotina', 'class': 'Eurotiomycetes', 'subclass': 'Eurotiomycetidae', 'order': 'Eurotiales', 'family': 'Aspergillaceae', 'subfamily': ''}	ncbi		GCA_001741905.1
aspnig11	Aspergillus	niger			{'clade': 'leotiomyceta', 'kingdom': 'Fungi', 'phylum': 'Ascomycota', 'subphylum': 'Pezizomycotina', 'class': 'Eurotiomycetes', 'subclass': 'Eurotiomycetidae', 'order': 'Eurotiales', 'family': 'Aspergillaceae', 'subfamily': ''}	ncbi		GCA_001741915.1
aspnig12	Aspergillus	niger			{'clade': 'leotiomyceta', 'kingdom': 'Fungi', 'phylum': 'Ascomycota', 'subphylum': 'Pezizomycotina', 'class': 'Eurotiomycetes', 'subclass': 'Eurotiomycetidae', 'order': 'Eurotiales', 'family': 'Aspergillaceae', 'subfamily': ''}	ncbi		GCA_009812365.1
aspnig13	Aspergillus	niger			{'clade': 'leotiomyceta', 'kingdom': 'Fungi', 'phylum': 'Ascomycota', 'subphylum': 'Pezizomycotina', 'class': 'Eurotiomycetes', 'subclass': 'Eurotiomycetidae', 'order': 'Eurotiales', 'family': 'Aspergillaceae', 'subfamily': ''}	ncbi		GCA_011316255.1
aspnig14	Aspergillus	niger			{'clade': 'leotiomyceta', 'kingdom': 'Fungi', 'phylum': 'Ascomycota', 'subphylum': 'Pezizomycotina', 'class': 'Eurotiomycetes', 'subclass': 'Eurotiomycetidae', 'order': 'Eurotiales', 'family': 'Aspergillaceae', 'subfamily': ''}	ncbi		GCA_013618955.1
aspnig15	Aspergillus	niger			{'clade': 'leotiomyceta', 'kingdom': 'Fungi', 'phylum': 'Ascomycota', 'subphylum': 'Pezizomycotina', 'class': 'Eurotiomycetes', 'subclass': 'Eurotiomycetidae', 'order': 'Eurotiales', 'family': 'Aspergillaceae', 'subfamily': ''}	ncbi		GCA_019288275.1
aspnig16	Aspergillus	niger			{'clade': 'leotiomyceta', 'kingdom': 'Fungi', 'phylum': 'Ascomycota', 'subphylum': 'Pezizomycotina', 'class': 'Eurotiomycetes', 'subclass': 'Eurotiomycetidae', 'order': 'Eurotiales', 'family': 'Aspergillaceae', 'subfamily': ''}	ncbi		GCA_019843515.1
aspnig2	Aspergillus	niger	vanTieghemATCC13496	v1.0	{'clade': 'leotiomyceta', 'kingdom': 'Fungi', 'phylum': 'Ascomycota', 'subphylum': 'Pezizomycotina', 'class': 'Eurotiomycetes', 'subclass': 'Eurotiomycetidae', 'order': 'Eurotiales', 'family': 'Aspergillaceae', 'subfamily': ''}	jgi	Vesth TC et al.,2018	Aspni_bvT_1
aspnig3	Aspergillus	niger	phoenicisCordaThomATCC13157	v1.0	{'clade': 'leotiomyceta', 'kingdom': 'Fungi', 'phylum': 'Ascomycota', 'subphylum': 'Pezizomycotina', 'class': 'Eurotiomycetes', 'subclass': 'Eurotiomycetidae', 'order': 'Eurotiales', 'family': 'Aspergillaceae', 'subfamily': ''}	jgi	Vesth TC et al.,2018	Aspph1
aspnig4	Aspergillus	niger	NRRL3	0	{'clade': 'leotiomyceta', 'kingdom': 'Fungi', 'phylum': 'Ascomycota', 'subphylum': 'Pezizomycotina', 'class': 'Eurotiomycetes', 'subclass': 'Eurotiomycetidae', 'order': 'Eurotiales', 'family': 'Aspergillaceae', 'subfamily': ''}	jgi	Vesth TC et al.,2018~Aguilar-Pontes MV et al.,2018	Aspni_NRRL3_1
aspnig5	Aspergillus	niger	ATCC1015	v4.0	{'clade': 'leotiomyceta', 'kingdom': 'Fungi', 'phylum': 'Ascomycota', 'subphylum': 'Pezizomycotina', 'class': 'Eurotiomycetes', 'subclass': 'Eurotiomycetidae', 'order': 'Eurotiales', 'family': 'Aspergillaceae', 'subfamily': ''}	jgi	Andersen MR et al.,2011	Aspni7
aspnig6	Aspergillus	niger	CBS51388	0	{'clade': 'leotiomyceta', 'kingdom': 'Fungi', 'phylum': 'Ascomycota', 'subphylum': 'Pezizomycotina', 'class': 'Eurotiomycetes', 'subclass': 'Eurotiomycetidae', 'order': 'Eurotiales', 'family': 'Aspergillaceae', 'subfamily': ''}	jgi	Pel HJ et al.,2007	Aspni_DSM_1
aspnig7	Aspergillus	niger	lacticoffeatusCBS101883	v1.0	{'clade': 'leotiomyceta', 'kingdom': 'Fungi', 'phylum': 'Ascomycota', 'subphylum': 'Pezizomycotina', 'class': 'Eurotiomycetes', 'subclass': 'Eurotiomycetidae', 'order': 'Eurotiales', 'family': 'Aspergillaceae', 'subfamily': ''}	jgi	Vesth TC et al.,2018	Asplac1
aspnig8	Aspergillus	niger	ATCC13496	2018-07-31	{'clade': 'leotiomyceta', 'kingdom': 'Fungi', 'phylum': 'Ascomycota', 'subphylum': 'Pezizomycotina', 'class': 'Eurotiomycetes', 'subclass': 'Eurotiomycetidae', 'order': 'Eurotiales', 'family': 'Aspergillaceae', 'subfamily': ''}	ncbi	2018-07-27	Kaspnig8
aspnig9	Aspergillus	niger	CBS101883	2018-06-12	{'clade': 'leotiomyceta', 'kingdom': 'Fungi', 'phylum': 'Ascomycota', 'subphylum': 'Pezizomycotina', 'class': 'Eurotiomycetes', 'subclass': 'Eurotiomycetidae', 'order': 'Eurotiales', 'family': 'Aspergillaceae', 'subfamily': ''}	ncbi	2018-06-04	Kaspnig9
aspnom1	Aspergillus	nomius	IBT12657	v1.0	{'clade': 'leotiomyceta', 'kingdom': 'Fungi', 'phylum': 'Ascomycota', 'subphylum': 'Pezizomycotina', 'class': 'Eurotiomycetes', 'subclass': 'Eurotiomycetidae', 'order': 'Eurotiales', 'family': 'Aspergillaceae', 'subfamily': ''}	jgi	Kjærbølling I et al.,2020	Aspnom1
aspnom2	Aspergillus	nomius	NRRL13137	0	{'clade': 'leotiomyceta', 'kingdom': 'Fungi', 'phylum': 'Ascomycota', 'subphylum': 'Pezizomycotina', 'class': 'Eurotiomycetes', 'subclass': 'Eurotiomycetidae', 'order': 'Eurotiales', 'family': 'Aspergillaceae', 'subfamily': ''}	jgi	Moore GG et al.,2015	Aspnom13137_1
aspnom3	Aspergillus	nomiae	NRRL13137	20200225	{'clade': 'leotiomyceta', 'kingdom': 'Fungi', 'phylum': 'Ascomycota', 'subphylum': 'Pezizomycotina', 'class': 'Eurotiomycetes', 'subclass': 'Eurotiomycetidae', 'order': 'Eurotiales', 'family': 'Aspergillaceae', 'subfamily': ''}	ncbi	2015-08-04	SAMN02768702
aspnom4	Aspergillus	nomiae			{'clade': 'leotiomyceta', 'kingdom': 'Fungi', 'phylum': 'Ascomycota', 'subphylum': 'Pezizomycotina', 'class': 'Eurotiomycetes', 'subclass': 'Eurotiomycetidae', 'order': 'Eurotiales', 'family': 'Aspergillaceae', 'subfamily': ''}	ncbi		GCA_000531055.1
aspnov1	Aspergillus	novoparasiticus	CBS126849	v1.0	{'clade': 'leotiomyceta', 'kingdom': 'Fungi', 'phylum': 'Ascomycota', 'subphylum': 'Pezizomycotina', 'class': 'Eurotiomycetes', 'subclass': 'Eurotiomycetidae', 'order': 'Eurotiales', 'family': 'Aspergillaceae', 'subfamily': ''}	jgi	Kjærbølling I et al.,2020	Aspnovo1
aspnov2	Aspergillus	novofumigatus	IBT16806	v1.0	{'clade': 'leotiomyceta', 'kingdom': 'Fungi', 'phylum': 'Ascomycota', 'subphylum': 'Pezizomycotina', 'class': 'Eurotiomycetes', 'subclass': 'Eurotiomycetidae', 'order': 'Eurotiales', 'family': 'Aspergillaceae', 'subfamily': ''}	jgi	Kjærbølling I et al.,2018	Aspnov1
aspnov3	Aspergillus	novofumigatus	IBT16806		{'clade': 'leotiomyceta', 'kingdom': 'Fungi', 'phylum': 'Ascomycota', 'subphylum': 'Pezizomycotina', 'class': 'Eurotiomycetes', 'subclass': 'Eurotiomycetidae', 'order': 'Eurotiales', 'family': 'Aspergillaceae', 'subfamily': ''}	ncbi		GCA_002847465.1
aspnov4	Aspergillus	novoparasiticus			{'clade': 'leotiomyceta', 'kingdom': 'Fungi', 'phylum': 'Ascomycota', 'subphylum': 'Pezizomycotina', 'class': 'Eurotiomycetes', 'subclass': 'Eurotiomycetidae', 'order': 'Eurotiales', 'family': 'Aspergillaceae', 'subfamily': ''}	ncbi		GCA_009176405.1
aspoch1	Aspergillus	ochraceoroseus	IBT24754	v1.0	{'clade': 'leotiomyceta', 'kingdom': 'Fungi', 'phylum': 'Ascomycota', 'subphylum': 'Pezizomycotina', 'class': 'Eurotiomycetes', 'subclass': 'Eurotiomycetidae', 'order': 'Eurotiales', 'family': 'Aspergillaceae', 'subfamily': ''}	jgi	Kjærbølling I et al.,2018	Aspoch1
aspoch2	Aspergillus	ochraceoroseus	SRRC1432	0	{'clade': 'leotiomyceta', 'kingdom': 'Fungi', 'phylum': 'Ascomycota', 'subphylum': 'Pezizomycotina', 'class': 'Eurotiomycetes', 'subclass': 'Eurotiomycetidae', 'order': 'Eurotiales', 'family': 'Aspergillaceae', 'subfamily': ''}	jgi	Moore GG et al.,2015	Aspoch1432_1
aspoch3	Aspergillus	ochraceoroseus			{'clade': 'leotiomyceta', 'kingdom': 'Fungi', 'phylum': 'Ascomycota', 'subphylum': 'Pezizomycotina', 'class': 'Eurotiomycetes', 'subclass': 'Eurotiomycetidae', 'order': 'Eurotiales', 'family': 'Aspergillaceae', 'subfamily': ''}	ncbi		GCA_000986665.1
aspoch4	Aspergillus	ochraceoroseus	IBT24754		{'clade': 'leotiomyceta', 'kingdom': 'Fungi', 'phylum': 'Ascomycota', 'subphylum': 'Pezizomycotina', 'class': 'Eurotiomycetes', 'subclass': 'Eurotiomycetidae', 'order': 'Eurotiales', 'family': 'Aspergillaceae', 'subfamily': ''}	ncbi		GCA_002846915.2
aspoch5	Aspergillus	ochraceus			{'clade': 'leotiomyceta', 'kingdom': 'Fungi', 'phylum': 'Ascomycota', 'subphylum': 'Pezizomycotina', 'class': 'Eurotiomycetes', 'subclass': 'Eurotiomycetidae', 'order': 'Eurotiales', 'family': 'Aspergillaceae', 'subfamily': ''}	ncbi		GCA_004849945.1
aspoch6	Aspergillus	ochraceus			{'clade': 'leotiomyceta', 'kingdom': 'Fungi', 'phylum': 'Ascomycota', 'subphylum': 'Pezizomycotina', 'class': 'Eurotiomycetes', 'subclass': 'Eurotiomycetidae', 'order': 'Eurotiales', 'family': 'Aspergillaceae', 'subfamily': ''}	ncbi		GCA_005784425.1
aspoer1	Aspergillus	oerlinghausenensis			{'clade': 'leotiomyceta', 'kingdom': 'Fungi', 'phylum': 'Ascomycota', 'subphylum': 'Pezizomycotina', 'class': 'Eurotiomycetes', 'subclass': 'Eurotiomycetidae', 'order': 'Eurotiales', 'family': 'Aspergillaceae', 'subfamily': ''}	ncbi		GCA_014250555.1
aspoli1	Aspergillus	olivimuriae			{'clade': 'leotiomyceta', 'kingdom': 'Fungi', 'phylum': 'Ascomycota', 'subphylum': 'Pezizomycotina', 'class': 'Eurotiomycetes', 'subclass': 'Eurotiomycetidae', 'order': 'Eurotiales', 'family': 'Aspergillaceae', 'subfamily': ''}	ncbi		GCA_003719415.1
aspory1	Aspergillus	oryzae	RIB40	0	{'clade': 'leotiomyceta', 'kingdom': 'Fungi', 'phylum': 'Ascomycota', 'subphylum': 'Pezizomycotina', 'class': 'Eurotiomycetes', 'subclass': 'Eurotiomycetidae', 'order': 'Eurotiales', 'family': 'Aspergillaceae', 'subfamily': ''}	jgi	Arnaud MB et al.,2012~Machida M et al.,2005	Aspor1
aspory10	Aspergillus	oryzae			{'clade': 'leotiomyceta', 'kingdom': 'Fungi', 'phylum': 'Ascomycota', 'subphylum': 'Pezizomycotina', 'class': 'Eurotiomycetes', 'subclass': 'Eurotiomycetidae', 'order': 'Eurotiales', 'family': 'Aspergillaceae', 'subfamily': ''}	ncbi		GCA_018140755.1
aspory11	Aspergillus	oryzae			{'clade': 'leotiomyceta', 'kingdom': 'Fungi', 'phylum': 'Ascomycota', 'subphylum': 'Pezizomycotina', 'class': 'Eurotiomycetes', 'subclass': 'Eurotiomycetidae', 'order': 'Eurotiales', 'family': 'Aspergillaceae', 'subfamily': ''}	ncbi		GCA_018140865.1
aspory12	Aspergillus	oryzae			{'clade': 'leotiomyceta', 'kingdom': 'Fungi', 'phylum': 'Ascomycota', 'subphylum': 'Pezizomycotina', 'class': 'Eurotiomycetes', 'subclass': 'Eurotiomycetidae', 'order': 'Eurotiales', 'family': 'Aspergillaceae', 'subfamily': ''}	ncbi		GCA_019097755.1
aspory2	Aspergillus	oryzae	3042	2014-08-11	{'clade': 'leotiomyceta', 'kingdom': 'Fungi', 'phylum': 'Ascomycota', 'subphylum': 'Pezizomycotina', 'class': 'Eurotiomycetes', 'subclass': 'Eurotiomycetidae', 'order': 'Eurotiales', 'family': 'Aspergillaceae', 'subfamily': ''}	ncbi	2012-06-18	Kaspory2
aspory3	Aspergillus	oryzae	1008	2014-06-13	{'clade': 'leotiomyceta', 'kingdom': 'Fungi', 'phylum': 'Ascomycota', 'subphylum': 'Pezizomycotina', 'class': 'Eurotiomycetes', 'subclass': 'Eurotiomycetidae', 'order': 'Eurotiales', 'family': 'Aspergillaceae', 'subfamily': ''}	ncbi	2014-05-16	Kaspory3
aspory4	Aspergillus	oryzae	RIB40		{'clade': 'leotiomyceta', 'kingdom': 'Fungi', 'phylum': 'Ascomycota', 'subphylum': 'Pezizomycotina', 'class': 'Eurotiomycetes', 'subclass': 'Eurotiomycetidae', 'order': 'Eurotiales', 'family': 'Aspergillaceae', 'subfamily': ''}	ncbi		GCA_000184455.3
aspory5	Aspergillus	oryzae			{'clade': 'leotiomyceta', 'kingdom': 'Fungi', 'phylum': 'Ascomycota', 'subphylum': 'Pezizomycotina', 'class': 'Eurotiomycetes', 'subclass': 'Eurotiomycetidae', 'order': 'Eurotiales', 'family': 'Aspergillaceae', 'subfamily': ''}	ncbi		GCA_002007945.1
aspory6	Aspergillus	oryzae			{'clade': 'leotiomyceta', 'kingdom': 'Fungi', 'phylum': 'Ascomycota', 'subphylum': 'Pezizomycotina', 'class': 'Eurotiomycetes', 'subclass': 'Eurotiomycetidae', 'order': 'Eurotiales', 'family': 'Aspergillaceae', 'subfamily': ''}	ncbi		GCA_002214955.1
aspory7	Aspergillus	oryzae			{'clade': 'leotiomyceta', 'kingdom': 'Fungi', 'phylum': 'Ascomycota', 'subphylum': 'Pezizomycotina', 'class': 'Eurotiomycetes', 'subclass': 'Eurotiomycetidae', 'order': 'Eurotiales', 'family': 'Aspergillaceae', 'subfamily': ''}	ncbi		GCA_002214965.1
aspory8	Aspergillus	oryzae			{'clade': 'leotiomyceta', 'kingdom': 'Fungi', 'phylum': 'Ascomycota', 'subphylum': 'Pezizomycotina', 'class': 'Eurotiomycetes', 'subclass': 'Eurotiomycetidae', 'order': 'Eurotiales', 'family': 'Aspergillaceae', 'subfamily': ''}	ncbi		GCA_013407045.2
aspory9	Aspergillus	oryzae			{'clade': 'leotiomyceta', 'kingdom': 'Fungi', 'phylum': 'Ascomycota', 'subphylum': 'Pezizomycotina', 'class': 'Eurotiomycetes', 'subclass': 'Eurotiomycetidae', 'order': 'Eurotiales', 'family': 'Aspergillaceae', 'subfamily': ''}	ncbi		GCA_018140735.1
asppar1	Aspergillus	parvisclerotigenus	CBS12162	v1.0	{'clade': 'leotiomyceta', 'kingdom': 'Fungi', 'phylum': 'Ascomycota', 'subphylum': 'Pezizomycotina', 'class': 'Eurotiomycetes', 'subclass': 'Eurotiomycetidae', 'order': 'Eurotiales', 'family': 'Aspergillaceae', 'subfamily': ''}	jgi	Kjærbølling I et al.,2020	Asppari1
asppar10	Aspergillus	parasiticus			{'clade': 'leotiomyceta', 'kingdom': 'Fungi', 'phylum': 'Ascomycota', 'subphylum': 'Pezizomycotina', 'class': 'Eurotiomycetes', 'subclass': 'Eurotiomycetidae', 'order': 'Eurotiales', 'family': 'Aspergillaceae', 'subfamily': ''}	ncbi		GCA_013145875.1
asppar11	Aspergillus	parasiticus			{'clade': 'leotiomyceta', 'kingdom': 'Fungi', 'phylum': 'Ascomycota', 'subphylum': 'Pezizomycotina', 'class': 'Eurotiomycetes', 'subclass': 'Eurotiomycetidae', 'order': 'Eurotiales', 'family': 'Aspergillaceae', 'subfamily': ''}	ncbi		GCA_013145995.1
asppar12	Aspergillus	parasiticus			{'clade': 'leotiomyceta', 'kingdom': 'Fungi', 'phylum': 'Ascomycota', 'subphylum': 'Pezizomycotina', 'class': 'Eurotiomycetes', 'subclass': 'Eurotiomycetidae', 'order': 'Eurotiales', 'family': 'Aspergillaceae', 'subfamily': ''}	ncbi		GCA_013146005.1
asppar13	Aspergillus	parasiticus			{'clade': 'leotiomyceta', 'kingdom': 'Fungi', 'phylum': 'Ascomycota', 'subphylum': 'Pezizomycotina', 'class': 'Eurotiomycetes', 'subclass': 'Eurotiomycetidae', 'order': 'Eurotiales', 'family': 'Aspergillaceae', 'subfamily': ''}	ncbi		GCA_013146145.1
asppar14	Aspergillus	parasiticus			{'clade': 'leotiomyceta', 'kingdom': 'Fungi', 'phylum': 'Ascomycota', 'subphylum': 'Pezizomycotina', 'class': 'Eurotiomycetes', 'subclass': 'Eurotiomycetidae', 'order': 'Eurotiales', 'family': 'Aspergillaceae', 'subfamily': ''}	ncbi		GCA_019419805.1
asppar4	Aspergillus	parasiticus	CBS117618	v1.0	{'clade': 'leotiomyceta', 'kingdom': 'Fungi', 'phylum': 'Ascomycota', 'subphylum': 'Pezizomycotina', 'class': 'Eurotiomycetes', 'subclass': 'Eurotiomycetidae', 'order': 'Eurotiales', 'family': 'Aspergillaceae', 'subfamily': ''}	jgi	Kjærbølling I et al.,2020	Asppar1
asppar5	Aspergillus	parasiticus	SU1	2015-03-18	{'clade': 'leotiomyceta', 'kingdom': 'Fungi', 'phylum': 'Ascomycota', 'subphylum': 'Pezizomycotina', 'class': 'Eurotiomycetes', 'subclass': 'Eurotiomycetidae', 'order': 'Eurotiales', 'family': 'Aspergillaceae', 'subfamily': ''}	ncbi	2015-03-18	Kasppar5
asppar6	Aspergillus	parasiticus			{'clade': 'leotiomyceta', 'kingdom': 'Fungi', 'phylum': 'Ascomycota', 'subphylum': 'Pezizomycotina', 'class': 'Eurotiomycetes', 'subclass': 'Eurotiomycetidae', 'order': 'Eurotiales', 'family': 'Aspergillaceae', 'subfamily': ''}	ncbi		GCA_001576805.1
asppar7	Aspergillus	parasiticus			{'clade': 'leotiomyceta', 'kingdom': 'Fungi', 'phylum': 'Ascomycota', 'subphylum': 'Pezizomycotina', 'class': 'Eurotiomycetes', 'subclass': 'Eurotiomycetidae', 'order': 'Eurotiales', 'family': 'Aspergillaceae', 'subfamily': ''}	ncbi		GCA_009176385.1
asppar8	Aspergillus	parasiticus			{'clade': 'leotiomyceta', 'kingdom': 'Fungi', 'phylum': 'Ascomycota', 'subphylum': 'Pezizomycotina', 'class': 'Eurotiomycetes', 'subclass': 'Eurotiomycetidae', 'order': 'Eurotiales', 'family': 'Aspergillaceae', 'subfamily': ''}	ncbi		GCA_012897115.1
asppar9	Aspergillus	parasiticus			{'clade': 'leotiomyceta', 'kingdom': 'Fungi', 'phylum': 'Ascomycota', 'subphylum': 'Pezizomycotina', 'class': 'Eurotiomycetes', 'subclass': 'Eurotiomycetidae', 'order': 'Eurotiales', 'family': 'Aspergillaceae', 'subfamily': ''}	ncbi		GCA_013145845.1
aspper1	Aspergillus	persii			{'clade': 'leotiomyceta', 'kingdom': 'Fungi', 'phylum': 'Ascomycota', 'subphylum': 'Pezizomycotina', 'class': 'Eurotiomycetes', 'subclass': 'Eurotiomycetidae', 'order': 'Eurotiales', 'family': 'Aspergillaceae', 'subfamily': ''}	ncbi		GCA_002215965.1
asppho1	Aspergillus	phoenicis	ATCC13157	20180801	{'clade': 'leotiomyceta', 'kingdom': 'Fungi', 'phylum': 'Ascomycota', 'subphylum': 'Pezizomycotina', 'class': 'Eurotiomycetes', 'subclass': 'Eurotiomycetidae', 'order': 'Eurotiales', 'family': 'Aspergillaceae', 'subfamily': ''}	ncbi	2018-07-27	SAMN02744683
asppip1	Aspergillus	piperis	CBS112811	v1.0	{'clade': 'leotiomyceta', 'kingdom': 'Fungi', 'phylum': 'Ascomycota', 'subphylum': 'Pezizomycotina', 'class': 'Eurotiomycetes', 'subclass': 'Eurotiomycetidae', 'order': 'Eurotiales', 'family': 'Aspergillaceae', 'subfamily': ''}	jgi	Vesth TC et al.,2018	Asppip1
asppip2	Aspergillus	piperis	CBS112811		{'clade': 'leotiomyceta', 'kingdom': 'Fungi', 'phylum': 'Ascomycota', 'subphylum': 'Pezizomycotina', 'class': 'Eurotiomycetes', 'subclass': 'Eurotiomycetidae', 'order': 'Eurotiales', 'family': 'Aspergillaceae', 'subfamily': ''}	ncbi		GCA_003184755.1
asppro1	Aspergillus	protuberus			{'clade': 'leotiomyceta', 'kingdom': 'Fungi', 'phylum': 'Ascomycota', 'subphylum': 'Pezizomycotina', 'class': 'Eurotiomycetes', 'subclass': 'Eurotiomycetidae', 'order': 'Eurotiales', 'family': 'Aspergillaceae', 'subfamily': ''}	ncbi		GCA_021436995.1
asppse10	Aspergillus	pseudonomiae		20200204	{'clade': 'leotiomyceta', 'kingdom': 'Fungi', 'phylum': 'Ascomycota', 'subphylum': 'Pezizomycotina', 'class': 'Eurotiomycetes', 'subclass': 'Eurotiomycetidae', 'order': 'Eurotiales', 'family': 'Aspergillaceae', 'subfamily': ''}	ncbi	2019-10-18	SAMN05446748
asppse11	Aspergillus	pseudoterreus	ATCC32359	v1.0	{'clade': 'leotiomyceta', 'kingdom': 'Fungi', 'phylum': 'Ascomycota', 'subphylum': 'Pezizomycotina', 'class': 'Eurotiomycetes', 'subclass': 'Eurotiomycetidae', 'order': 'Eurotiales', 'family': 'Aspergillaceae', 'subfamily': ''}	jgi	Deng S et al.,2020	Asppseute1
asppse12	Aspergillus	pseudoterreus			{'clade': 'leotiomyceta', 'kingdom': 'Fungi', 'phylum': 'Ascomycota', 'subphylum': 'Pezizomycotina', 'class': 'Eurotiomycetes', 'subclass': 'Eurotiomycetidae', 'order': 'Eurotiales', 'family': 'Aspergillaceae', 'subfamily': ''}	ncbi		GCA_002927005.1
asppse13	Aspergillus	pseudotamarii			{'clade': 'leotiomyceta', 'kingdom': 'Fungi', 'phylum': 'Ascomycota', 'subphylum': 'Pezizomycotina', 'class': 'Eurotiomycetes', 'subclass': 'Eurotiomycetidae', 'order': 'Eurotiales', 'family': 'Aspergillaceae', 'subfamily': ''}	ncbi		GCA_009193445.1
asppse14	Aspergillus	pseudocaelatus			{'clade': 'leotiomyceta', 'kingdom': 'Fungi', 'phylum': 'Ascomycota', 'subphylum': 'Pezizomycotina', 'class': 'Eurotiomycetes', 'subclass': 'Eurotiomycetidae', 'order': 'Eurotiales', 'family': 'Aspergillaceae', 'subfamily': ''}	ncbi		GCA_009193665.1
asppse15	Aspergillus	pseudoviridinutans			{'clade': 'leotiomyceta', 'kingdom': 'Fungi', 'phylum': 'Ascomycota', 'subphylum': 'Pezizomycotina', 'class': 'Eurotiomycetes', 'subclass': 'Eurotiomycetidae', 'order': 'Eurotiales', 'family': 'Aspergillaceae', 'subfamily': ''}	ncbi		GCA_018340605.1
asppse6	Aspergillus	pseudonomius	CBS119388	v1.0	{'clade': 'leotiomyceta', 'kingdom': 'Fungi', 'phylum': 'Ascomycota', 'subphylum': 'Pezizomycotina', 'class': 'Eurotiomycetes', 'subclass': 'Eurotiomycetidae', 'order': 'Eurotiales', 'family': 'Aspergillaceae', 'subfamily': ''}	jgi	Kjærbølling I et al.,2020	Asppsen1
asppse7	Aspergillus	pseudotamarii	CBS117625	v1.0	{'clade': 'leotiomyceta', 'kingdom': 'Fungi', 'phylum': 'Ascomycota', 'subphylum': 'Pezizomycotina', 'class': 'Eurotiomycetes', 'subclass': 'Eurotiomycetidae', 'order': 'Eurotiales', 'family': 'Aspergillaceae', 'subfamily': ''}	jgi	Kjærbølling I et al.,2020	Asppset1
asppse8	Aspergillus	pseudocaelatus	CBS117616	v1.0	{'clade': 'leotiomyceta', 'kingdom': 'Fungi', 'phylum': 'Ascomycota', 'subphylum': 'Pezizomycotina', 'class': 'Eurotiomycetes', 'subclass': 'Eurotiomycetidae', 'order': 'Eurotiales', 'family': 'Aspergillaceae', 'subfamily': ''}	jgi	Kjærbølling I et al.,2020	Asppsec1
asppse9	Aspergillus	pseudonomiae		20191104	{'clade': 'leotiomyceta', 'kingdom': 'Fungi', 'phylum': 'Ascomycota', 'subphylum': 'Pezizomycotina', 'class': 'Eurotiomycetes', 'subclass': 'Eurotiomycetidae', 'order': 'Eurotiales', 'family': 'Aspergillaceae', 'subfamily': ''}	ncbi	2019-10-18	SAMN05446751
asppuu1	Aspergillus	puulaauensis			{'clade': 'leotiomyceta', 'kingdom': 'Fungi', 'phylum': 'Ascomycota', 'subphylum': 'Pezizomycotina', 'class': 'Eurotiomycetes', 'subclass': 'Eurotiomycetidae', 'order': 'Eurotiales', 'family': 'Aspergillaceae', 'subfamily': ''}	ncbi		GCA_016861865.1
aspqua1	Aspergillus	quadrilineatus			{'clade': 'leotiomyceta', 'kingdom': 'Fungi', 'phylum': 'Ascomycota', 'subphylum': 'Pezizomycotina', 'class': 'Eurotiomycetes', 'subclass': 'Eurotiomycetidae', 'order': 'Eurotiales', 'family': 'Aspergillaceae', 'subfamily': ''}	ncbi		GCA_013305525.1
aspram2	Aspergillus	rambellii	SRRC1468	0	{'clade': 'leotiomyceta', 'kingdom': 'Fungi', 'phylum': 'Ascomycota', 'subphylum': 'Pezizomycotina', 'class': 'Eurotiomycetes', 'subclass': 'Eurotiomycetidae', 'order': 'Eurotiales', 'family': 'Aspergillaceae', 'subfamily': ''}	jgi	Moore GG et al.,2015	Aspram1
aspram3	Aspergillus	rambellii			{'clade': 'leotiomyceta', 'kingdom': 'Fungi', 'phylum': 'Ascomycota', 'subphylum': 'Pezizomycotina', 'class': 'Eurotiomycetes', 'subclass': 'Eurotiomycetidae', 'order': 'Eurotiales', 'family': 'Aspergillaceae', 'subfamily': ''}	ncbi		GCA_000986645.1
asprub1	Aspergillus	ruber	CBS135680	20140916	{'clade': 'leotiomyceta', 'kingdom': 'Fungi', 'phylum': 'Ascomycota', 'subphylum': 'Pezizomycotina', 'class': 'Eurotiomycetes', 'subclass': 'Eurotiomycetidae', 'order': 'Eurotiales', 'family': 'Aspergillaceae', 'subfamily': ''}	ncbi	2014-03-25	SAMN02744096
aspsac1	Aspergillus	saccharolyticus	JOP10301	v1.0	{'clade': 'leotiomyceta', 'kingdom': 'Fungi', 'phylum': 'Ascomycota', 'subphylum': 'Pezizomycotina', 'class': 'Eurotiomycetes', 'subclass': 'Eurotiomycetidae', 'order': 'Eurotiales', 'family': 'Aspergillaceae', 'subfamily': ''}	jgi	Vesth TC et al.,2018	Aspsac1
aspsac2	Aspergillus	saccharolyticus	JOP1030-1		{'clade': 'leotiomyceta', 'kingdom': 'Fungi', 'phylum': 'Ascomycota', 'subphylum': 'Pezizomycotina', 'class': 'Eurotiomycetes', 'subclass': 'Eurotiomycetidae', 'order': 'Eurotiales', 'family': 'Aspergillaceae', 'subfamily': ''}	ncbi		GCA_003184585.1
aspscl2	Aspergillus	sclerotiicarbonarius	CBS121057	v1.0	{'clade': 'leotiomyceta', 'kingdom': 'Fungi', 'phylum': 'Ascomycota', 'subphylum': 'Pezizomycotina', 'class': 'Eurotiomycetes', 'subclass': 'Eurotiomycetidae', 'order': 'Eurotiales', 'family': 'Aspergillaceae', 'subfamily': ''}	jgi	Vesth TC et al.,2018	Aspscle1
aspscl3	Aspergillus	sclerotioniger	CBS115572	v1.0	{'clade': 'leotiomyceta', 'kingdom': 'Fungi', 'phylum': 'Ascomycota', 'subphylum': 'Pezizomycotina', 'class': 'Eurotiomycetes', 'subclass': 'Eurotiomycetidae', 'order': 'Eurotiales', 'family': 'Aspergillaceae', 'subfamily': ''}	jgi	Vesth TC et al.,2018	Aspscl1
aspscl4	Aspergillus	sclerotialis		20180921	{'clade': 'leotiomyceta', 'kingdom': 'Fungi', 'phylum': 'Ascomycota', 'subphylum': 'Pezizomycotina', 'class': 'Eurotiomycetes', 'subclass': 'Eurotiomycetidae', 'order': 'Eurotiales', 'family': 'Aspergillaceae', 'subfamily': ''}	ncbi	2018-09-21	SAMN06279797
aspscl5	Aspergillus	sclerotiorum			{'clade': 'leotiomyceta', 'kingdom': 'Fungi', 'phylum': 'Ascomycota', 'subphylum': 'Pezizomycotina', 'class': 'Eurotiomycetes', 'subclass': 'Eurotiomycetidae', 'order': 'Eurotiales', 'family': 'Aspergillaceae', 'subfamily': ''}	ncbi		GCA_000530345.1
aspscl6	Aspergillus	sclerotioniger	CBS115572		{'clade': 'leotiomyceta', 'kingdom': 'Fungi', 'phylum': 'Ascomycota', 'subphylum': 'Pezizomycotina', 'class': 'Eurotiomycetes', 'subclass': 'Eurotiomycetidae', 'order': 'Eurotiales', 'family': 'Aspergillaceae', 'subfamily': ''}	ncbi		GCA_003184525.1
aspscl7	Aspergillus	sclerotiicarbonarius	CBS121057		{'clade': 'leotiomyceta', 'kingdom': 'Fungi', 'phylum': 'Ascomycota', 'subphylum': 'Pezizomycotina', 'class': 'Eurotiomycetes', 'subclass': 'Eurotiomycetidae', 'order': 'Eurotiales', 'family': 'Aspergillaceae', 'subfamily': ''}	ncbi		GCA_003184635.1
aspser1	Aspergillus	sergii	CBS130017	v1.0	{'clade': 'leotiomyceta', 'kingdom': 'Fungi', 'phylum': 'Ascomycota', 'subphylum': 'Pezizomycotina', 'class': 'Eurotiomycetes', 'subclass': 'Eurotiomycetidae', 'order': 'Eurotiales', 'family': 'Aspergillaceae', 'subfamily': ''}	jgi	Kjærbølling I et al.,2020	Aspser1
aspser2	Aspergillus	sergii			{'clade': 'leotiomyceta', 'kingdom': 'Fungi', 'phylum': 'Ascomycota', 'subphylum': 'Pezizomycotina', 'class': 'Eurotiomycetes', 'subclass': 'Eurotiomycetidae', 'order': 'Eurotiales', 'family': 'Aspergillaceae', 'subfamily': ''}	ncbi		GCA_009193525.1
aspsoj1	Aspergillus	sojae	NBRC4239		{'clade': 'leotiomyceta', 'kingdom': 'Fungi', 'phylum': 'Ascomycota', 'subphylum': 'Pezizomycotina', 'class': 'Eurotiomycetes', 'subclass': 'Eurotiomycetidae', 'order': 'Eurotiales', 'family': 'Aspergillaceae', 'subfamily': ''}	ncbi		GCA_000226655.2
aspsoj2	Aspergillus	sojae			{'clade': 'leotiomyceta', 'kingdom': 'Fungi', 'phylum': 'Ascomycota', 'subphylum': 'Pezizomycotina', 'class': 'Eurotiomycetes', 'subclass': 'Eurotiomycetidae', 'order': 'Eurotiales', 'family': 'Aspergillaceae', 'subfamily': ''}	ncbi		GCA_008274985.1
aspsoj3	Aspergillus	sojae			{'clade': 'leotiomyceta', 'kingdom': 'Fungi', 'phylum': 'Ascomycota', 'subphylum': 'Pezizomycotina', 'class': 'Eurotiomycetes', 'subclass': 'Eurotiomycetidae', 'order': 'Eurotiales', 'family': 'Aspergillaceae', 'subfamily': ''}	ncbi		GCA_009687765.1
aspsoj4	Aspergillus	sojae			{'clade': 'leotiomyceta', 'kingdom': 'Fungi', 'phylum': 'Ascomycota', 'subphylum': 'Pezizomycotina', 'class': 'Eurotiomycetes', 'subclass': 'Eurotiomycetidae', 'order': 'Eurotiales', 'family': 'Aspergillaceae', 'subfamily': ''}	ncbi		GCA_009687785.1
aspsoj5	Aspergillus	sojae			{'clade': 'leotiomyceta', 'kingdom': 'Fungi', 'phylum': 'Ascomycota', 'subphylum': 'Pezizomycotina', 'class': 'Eurotiomycetes', 'subclass': 'Eurotiomycetidae', 'order': 'Eurotiales', 'family': 'Aspergillaceae', 'subfamily': ''}	ncbi		GCA_009687805.1
aspsp.1	Aspergillus	sp.	HF37	20181030	{'clade': 'leotiomyceta', 'kingdom': 'Fungi', 'phylum': 'Ascomycota', 'subphylum': 'Pezizomycotina', 'class': 'Eurotiomycetes', 'subclass': 'Eurotiomycetidae', 'order': 'Eurotiales', 'family': 'Aspergillaceae', 'subfamily': ''}	ncbi	2018-10-30	SAMN06341106
aspspi1	Aspergillus	spinulosporus			{'clade': 'leotiomyceta', 'kingdom': 'Fungi', 'phylum': 'Ascomycota', 'subphylum': 'Pezizomycotina', 'class': 'Eurotiomycetes', 'subclass': 'Eurotiomycetidae', 'order': 'Eurotiales', 'family': 'Aspergillaceae', 'subfamily': ''}	ncbi		GCA_003574815.1
aspspi2	Aspergillus	spinulosporus			{'clade': 'leotiomyceta', 'kingdom': 'Fungi', 'phylum': 'Ascomycota', 'subphylum': 'Pezizomycotina', 'class': 'Eurotiomycetes', 'subclass': 'Eurotiomycetidae', 'order': 'Eurotiales', 'family': 'Aspergillaceae', 'subfamily': ''}	ncbi		GCA_013305485.1
aspste3	Aspergillus	steynii	IBT23096	v1.0	{'clade': 'leotiomyceta', 'kingdom': 'Fungi', 'phylum': 'Ascomycota', 'subphylum': 'Pezizomycotina', 'class': 'Eurotiomycetes', 'subclass': 'Eurotiomycetidae', 'order': 'Eurotiales', 'family': 'Aspergillaceae', 'subfamily': ''}	jgi	Kjærbølling I et al.,2018	Aspste1
aspste4	Aspergillus	steynii	IBT23096		{'clade': 'leotiomyceta', 'kingdom': 'Fungi', 'phylum': 'Ascomycota', 'subphylum': 'Pezizomycotina', 'class': 'Eurotiomycetes', 'subclass': 'Eurotiomycetidae', 'order': 'Eurotiales', 'family': 'Aspergillaceae', 'subfamily': ''}	ncbi		GCA_002849105.1
aspsyd1	Aspergillus	sydowii	CBS59365	v1.0	{'clade': 'leotiomyceta', 'kingdom': 'Fungi', 'phylum': 'Ascomycota', 'subphylum': 'Pezizomycotina', 'class': 'Eurotiomycetes', 'subclass': 'Eurotiomycetidae', 'order': 'Eurotiales', 'family': 'Aspergillaceae', 'subfamily': ''}	jgi	de Vries RP et al.,2017	Aspsy1
aspsyd2	Aspergillus	sydowii	CBS593.65		{'clade': 'leotiomyceta', 'kingdom': 'Fungi', 'phylum': 'Ascomycota', 'subphylum': 'Pezizomycotina', 'class': 'Eurotiomycetes', 'subclass': 'Eurotiomycetidae', 'order': 'Eurotiales', 'family': 'Aspergillaceae', 'subfamily': ''}	ncbi		GCA_001890705.1
aspsyd3	Aspergillus	sydowii			{'clade': 'leotiomyceta', 'kingdom': 'Fungi', 'phylum': 'Ascomycota', 'subphylum': 'Pezizomycotina', 'class': 'Eurotiomycetes', 'subclass': 'Eurotiomycetidae', 'order': 'Eurotiales', 'family': 'Aspergillaceae', 'subfamily': ''}	ncbi		GCA_009193685.1
aspsyd4	Aspergillus	sydowii			{'clade': 'leotiomyceta', 'kingdom': 'Fungi', 'phylum': 'Ascomycota', 'subphylum': 'Pezizomycotina', 'class': 'Eurotiomycetes', 'subclass': 'Eurotiomycetidae', 'order': 'Eurotiales', 'family': 'Aspergillaceae', 'subfamily': ''}	ncbi		GCA_009828905.1
asptai1	Aspergillus	taichungensis	IBT19404	v1.0	{'clade': 'leotiomyceta', 'kingdom': 'Fungi', 'phylum': 'Ascomycota', 'subphylum': 'Pezizomycotina', 'class': 'Eurotiomycetes', 'subclass': 'Eurotiomycetidae', 'order': 'Eurotiales', 'family': 'Aspergillaceae', 'subfamily': ''}	jgi	Kjærbølling I et al.,2018	Asptaic1
asptai2	Aspergillus	taichungensis			{'clade': 'leotiomyceta', 'kingdom': 'Fungi', 'phylum': 'Ascomycota', 'subphylum': 'Pezizomycotina', 'class': 'Eurotiomycetes', 'subclass': 'Eurotiomycetidae', 'order': 'Eurotiales', 'family': 'Aspergillaceae', 'subfamily': ''}	ncbi		GCA_002850765.1
asptam1	Aspergillus	tamarii	CBS117626	v1.0	{'clade': 'leotiomyceta', 'kingdom': 'Fungi', 'phylum': 'Ascomycota', 'subphylum': 'Pezizomycotina', 'class': 'Eurotiomycetes', 'subclass': 'Eurotiomycetidae', 'order': 'Eurotiales', 'family': 'Aspergillaceae', 'subfamily': ''}	jgi	Kjærbølling I et al.,2020	Asptam1
asptam2	Aspergillus	tamarii			{'clade': 'leotiomyceta', 'kingdom': 'Fungi', 'phylum': 'Ascomycota', 'subphylum': 'Pezizomycotina', 'class': 'Eurotiomycetes', 'subclass': 'Eurotiomycetidae', 'order': 'Eurotiales', 'family': 'Aspergillaceae', 'subfamily': ''}	ncbi		GCA_008973505.1
asptam3	Aspergillus	tamarii			{'clade': 'leotiomyceta', 'kingdom': 'Fungi', 'phylum': 'Ascomycota', 'subphylum': 'Pezizomycotina', 'class': 'Eurotiomycetes', 'subclass': 'Eurotiomycetidae', 'order': 'Eurotiales', 'family': 'Aspergillaceae', 'subfamily': ''}	ncbi		GCA_008973515.1
asptam4	Aspergillus	tamarii			{'clade': 'leotiomyceta', 'kingdom': 'Fungi', 'phylum': 'Ascomycota', 'subphylum': 'Pezizomycotina', 'class': 'Eurotiomycetes', 'subclass': 'Eurotiomycetidae', 'order': 'Eurotiales', 'family': 'Aspergillaceae', 'subfamily': ''}	ncbi		GCA_009193485.1
asptan1	Aspergillus	tanneri			{'clade': 'leotiomyceta', 'kingdom': 'Fungi', 'phylum': 'Ascomycota', 'subphylum': 'Pezizomycotina', 'class': 'Eurotiomycetes', 'subclass': 'Eurotiomycetidae', 'order': 'Eurotiales', 'family': 'Aspergillaceae', 'subfamily': ''}	ncbi		GCA_004798825.1
aspter1	Aspergillus	terreus	NIH2624	0	{'clade': 'leotiomyceta', 'kingdom': 'Fungi', 'phylum': 'Ascomycota', 'subphylum': 'Pezizomycotina', 'class': 'Eurotiomycetes', 'subclass': 'Eurotiomycetidae', 'order': 'Eurotiales', 'family': 'Aspergillaceae', 'subfamily': ''}	jgi	Arnaud MB et al.,2012	Aspte1
aspter10	Aspergillus	terreus			{'clade': 'leotiomyceta', 'kingdom': 'Fungi', 'phylum': 'Ascomycota', 'subphylum': 'Pezizomycotina', 'class': 'Eurotiomycetes', 'subclass': 'Eurotiomycetidae', 'order': 'Eurotiales', 'family': 'Aspergillaceae', 'subfamily': ''}	ncbi		GCA_016808415.1
aspter2	Aspergillus	terreus	NIH2624		{'clade': 'leotiomyceta', 'kingdom': 'Fungi', 'phylum': 'Ascomycota', 'subphylum': 'Pezizomycotina', 'class': 'Eurotiomycetes', 'subclass': 'Eurotiomycetidae', 'order': 'Eurotiales', 'family': 'Aspergillaceae', 'subfamily': ''}	ncbi		GCA_000149615.1
aspter3	Aspergillus	terreus			{'clade': 'leotiomyceta', 'kingdom': 'Fungi', 'phylum': 'Ascomycota', 'subphylum': 'Pezizomycotina', 'class': 'Eurotiomycetes', 'subclass': 'Eurotiomycetidae', 'order': 'Eurotiales', 'family': 'Aspergillaceae', 'subfamily': ''}	ncbi		GCA_001630395.1
aspter4	Aspergillus	terreus			{'clade': 'leotiomyceta', 'kingdom': 'Fungi', 'phylum': 'Ascomycota', 'subphylum': 'Pezizomycotina', 'class': 'Eurotiomycetes', 'subclass': 'Eurotiomycetidae', 'order': 'Eurotiales', 'family': 'Aspergillaceae', 'subfamily': ''}	ncbi		GCA_002749855.1
aspter5	Aspergillus	terreus			{'clade': 'leotiomyceta', 'kingdom': 'Fungi', 'phylum': 'Ascomycota', 'subphylum': 'Pezizomycotina', 'class': 'Eurotiomycetes', 'subclass': 'Eurotiomycetidae', 'order': 'Eurotiales', 'family': 'Aspergillaceae', 'subfamily': ''}	ncbi		GCA_009014675.2
aspter6	Aspergillus	terreus			{'clade': 'leotiomyceta', 'kingdom': 'Fungi', 'phylum': 'Ascomycota', 'subphylum': 'Pezizomycotina', 'class': 'Eurotiomycetes', 'subclass': 'Eurotiomycetidae', 'order': 'Eurotiales', 'family': 'Aspergillaceae', 'subfamily': ''}	ncbi		GCA_009834425.1
aspter7	Aspergillus	terreus			{'clade': 'leotiomyceta', 'kingdom': 'Fungi', 'phylum': 'Ascomycota', 'subphylum': 'Pezizomycotina', 'class': 'Eurotiomycetes', 'subclass': 'Eurotiomycetidae', 'order': 'Eurotiales', 'family': 'Aspergillaceae', 'subfamily': ''}	ncbi		GCA_009932835.1
aspter8	Aspergillus	terreus			{'clade': 'leotiomyceta', 'kingdom': 'Fungi', 'phylum': 'Ascomycota', 'subphylum': 'Pezizomycotina', 'class': 'Eurotiomycetes', 'subclass': 'Eurotiomycetidae', 'order': 'Eurotiales', 'family': 'Aspergillaceae', 'subfamily': ''}	ncbi		GCA_015266375.1
aspter9	Aspergillus	terreus			{'clade': 'leotiomyceta', 'kingdom': 'Fungi', 'phylum': 'Ascomycota', 'subphylum': 'Pezizomycotina', 'class': 'Eurotiomycetes', 'subclass': 'Eurotiomycetidae', 'order': 'Eurotiales', 'family': 'Aspergillaceae', 'subfamily': ''}	ncbi		GCA_015333565.1
aspthe1	Aspergillus	thermomutatus			{'clade': 'leotiomyceta', 'kingdom': 'Fungi', 'phylum': 'Ascomycota', 'subphylum': 'Pezizomycotina', 'class': 'Eurotiomycetes', 'subclass': 'Eurotiomycetidae', 'order': 'Eurotiales', 'family': 'Aspergillaceae', 'subfamily': ''}	ncbi		GCA_002237265.2
asptra2	Aspergillus	transmontanensis	CBS130015	v1.0	{'clade': 'leotiomyceta', 'kingdom': 'Fungi', 'phylum': 'Ascomycota', 'subphylum': 'Pezizomycotina', 'class': 'Eurotiomycetes', 'subclass': 'Eurotiomycetidae', 'order': 'Eurotiales', 'family': 'Aspergillaceae', 'subfamily': ''}	jgi	Kjærbølling I et al.,2020	Asptra1
asptra3	Aspergillus	transmontanensis			{'clade': 'leotiomyceta', 'kingdom': 'Fungi', 'phylum': 'Ascomycota', 'subphylum': 'Pezizomycotina', 'class': 'Eurotiomycetes', 'subclass': 'Eurotiomycetidae', 'order': 'Eurotiales', 'family': 'Aspergillaceae', 'subfamily': ''}	ncbi		GCA_009193505.1
asptri1	Aspergillus	tritici			{'clade': 'leotiomyceta', 'kingdom': 'Fungi', 'phylum': 'Ascomycota', 'subphylum': 'Pezizomycotina', 'class': 'Eurotiomycetes', 'subclass': 'Eurotiomycetidae', 'order': 'Eurotiales', 'family': 'Aspergillaceae', 'subfamily': ''}	ncbi		GCA_009812425.1
asptub1	Aspergillus	tubingensis	CBS13448	2016-12-07	{'clade': 'leotiomyceta', 'kingdom': 'Fungi', 'phylum': 'Ascomycota', 'subphylum': 'Pezizomycotina', 'class': 'Eurotiomycetes', 'subclass': 'Eurotiomycetidae', 'order': 'Eurotiales', 'family': 'Aspergillaceae', 'subfamily': ''}	ncbi	2016-12-07	Kasptub1
asptub10	Aspergillus	tubingensis			{'clade': 'leotiomyceta', 'kingdom': 'Fungi', 'phylum': 'Ascomycota', 'subphylum': 'Pezizomycotina', 'class': 'Eurotiomycetes', 'subclass': 'Eurotiomycetidae', 'order': 'Eurotiales', 'family': 'Aspergillaceae', 'subfamily': ''}	ncbi		GCA_900163765.1
asptub2	Aspergillus	tubingensis			{'clade': 'leotiomyceta', 'kingdom': 'Fungi', 'phylum': 'Ascomycota', 'subphylum': 'Pezizomycotina', 'class': 'Eurotiomycetes', 'subclass': 'Eurotiomycetidae', 'order': 'Eurotiales', 'family': 'Aspergillaceae', 'subfamily': ''}	ncbi		GCA_010614855.1
asptub3	Aspergillus	tubingensis			{'clade': 'leotiomyceta', 'kingdom': 'Fungi', 'phylum': 'Ascomycota', 'subphylum': 'Pezizomycotina', 'class': 'Eurotiomycetes', 'subclass': 'Eurotiomycetidae', 'order': 'Eurotiales', 'family': 'Aspergillaceae', 'subfamily': ''}	ncbi		GCA_013340325.1
asptub4	Aspergillus	tubingensis			{'clade': 'leotiomyceta', 'kingdom': 'Fungi', 'phylum': 'Ascomycota', 'subphylum': 'Pezizomycotina', 'class': 'Eurotiomycetes', 'subclass': 'Eurotiomycetidae', 'order': 'Eurotiales', 'family': 'Aspergillaceae', 'subfamily': ''}	ncbi		GCA_019805365.1
asptub5	Aspergillus	tubingensis			{'clade': 'leotiomyceta', 'kingdom': 'Fungi', 'phylum': 'Ascomycota', 'subphylum': 'Pezizomycotina', 'class': 'Eurotiomycetes', 'subclass': 'Eurotiomycetidae', 'order': 'Eurotiales', 'family': 'Aspergillaceae', 'subfamily': ''}	ncbi		GCA_019827425.1
asptub6	Aspergillus	tubingensis			{'clade': 'leotiomyceta', 'kingdom': 'Fungi', 'phylum': 'Ascomycota', 'subphylum': 'Pezizomycotina', 'class': 'Eurotiomycetes', 'subclass': 'Eurotiomycetidae', 'order': 'Eurotiales', 'family': 'Aspergillaceae', 'subfamily': ''}	ncbi		GCA_019827445.1
asptub7	Aspergillus	tubingensis			{'clade': 'leotiomyceta', 'kingdom': 'Fungi', 'phylum': 'Ascomycota', 'subphylum': 'Pezizomycotina', 'class': 'Eurotiomycetes', 'subclass': 'Eurotiomycetidae', 'order': 'Eurotiales', 'family': 'Aspergillaceae', 'subfamily': ''}	ncbi		GCA_019827465.1
asptub8	Aspergillus	tubingensis			{'clade': 'leotiomyceta', 'kingdom': 'Fungi', 'phylum': 'Ascomycota', 'subphylum': 'Pezizomycotina', 'class': 'Eurotiomycetes', 'subclass': 'Eurotiomycetidae', 'order': 'Eurotiales', 'family': 'Aspergillaceae', 'subfamily': ''}	ncbi		GCA_019827565.1
asptub9	Aspergillus	tubingensis			{'clade': 'leotiomyceta', 'kingdom': 'Fungi', 'phylum': 'Ascomycota', 'subphylum': 'Pezizomycotina', 'class': 'Eurotiomycetes', 'subclass': 'Eurotiomycetidae', 'order': 'Eurotiales', 'family': 'Aspergillaceae', 'subfamily': ''}	ncbi		GCA_019828785.1
asptur1	Aspergillus	turcosus			{'clade': 'leotiomyceta', 'kingdom': 'Fungi', 'phylum': 'Ascomycota', 'subphylum': 'Pezizomycotina', 'class': 'Eurotiomycetes', 'subclass': 'Eurotiomycetidae', 'order': 'Eurotiales', 'family': 'Aspergillaceae', 'subfamily': ''}	ncbi		GCA_002234965.2
asptur2	Aspergillus	turcosus			{'clade': 'leotiomyceta', 'kingdom': 'Fungi', 'phylum': 'Ascomycota', 'subphylum': 'Pezizomycotina', 'class': 'Eurotiomycetes', 'subclass': 'Eurotiomycetidae', 'order': 'Eurotiales', 'family': 'Aspergillaceae', 'subfamily': ''}	ncbi		GCA_002234975.2
aspuda1	Aspergillus	udagawae	IFM46973	0	{'clade': 'leotiomyceta', 'kingdom': 'Fungi', 'phylum': 'Ascomycota', 'subphylum': 'Pezizomycotina', 'class': 'Eurotiomycetes', 'subclass': 'Eurotiomycetidae', 'order': 'Eurotiales', 'family': 'Aspergillaceae', 'subfamily': ''}	jgi	Kusuya Y et al.,2015	Aspuda1
aspuda2	Aspergillus	udagawae			{'clade': 'leotiomyceta', 'kingdom': 'Fungi', 'phylum': 'Ascomycota', 'subphylum': 'Pezizomycotina', 'class': 'Eurotiomycetes', 'subclass': 'Eurotiomycetidae', 'order': 'Eurotiales', 'family': 'Aspergillaceae', 'subfamily': ''}	ncbi		GCA_001078395.2
aspuda3	Aspergillus	udagawae			{'clade': 'leotiomyceta', 'kingdom': 'Fungi', 'phylum': 'Ascomycota', 'subphylum': 'Pezizomycotina', 'class': 'Eurotiomycetes', 'subclass': 'Eurotiomycetidae', 'order': 'Eurotiales', 'family': 'Aspergillaceae', 'subfamily': ''}	ncbi		GCA_010723835.1
aspuda4	Aspergillus	udagawae			{'clade': 'leotiomyceta', 'kingdom': 'Fungi', 'phylum': 'Ascomycota', 'subphylum': 'Pezizomycotina', 'class': 'Eurotiomycetes', 'subclass': 'Eurotiomycetidae', 'order': 'Eurotiales', 'family': 'Aspergillaceae', 'subfamily': ''}	ncbi		GCA_010724135.1
aspuda5	Aspergillus	udagawae			{'clade': 'leotiomyceta', 'kingdom': 'Fungi', 'phylum': 'Ascomycota', 'subphylum': 'Pezizomycotina', 'class': 'Eurotiomycetes', 'subclass': 'Eurotiomycetidae', 'order': 'Eurotiales', 'family': 'Aspergillaceae', 'subfamily': ''}	ncbi		GCA_010724255.1
aspuda6	Aspergillus	udagawae			{'clade': 'leotiomyceta', 'kingdom': 'Fungi', 'phylum': 'Ascomycota', 'subphylum': 'Pezizomycotina', 'class': 'Eurotiomycetes', 'subclass': 'Eurotiomycetidae', 'order': 'Eurotiales', 'family': 'Aspergillaceae', 'subfamily': ''}	ncbi		GCA_010724335.1
aspuda7	Aspergillus	udagawae			{'clade': 'leotiomyceta', 'kingdom': 'Fungi', 'phylum': 'Ascomycota', 'subphylum': 'Pezizomycotina', 'class': 'Eurotiomycetes', 'subclass': 'Eurotiomycetidae', 'order': 'Eurotiales', 'family': 'Aspergillaceae', 'subfamily': ''}	ncbi		GCA_010724795.1
aspung1	Aspergillus	unguis			{'clade': 'leotiomyceta', 'kingdom': 'Fungi', 'phylum': 'Ascomycota', 'subphylum': 'Pezizomycotina', 'class': 'Eurotiomycetes', 'subclass': 'Eurotiomycetidae', 'order': 'Eurotiales', 'family': 'Aspergillaceae', 'subfamily': ''}	ncbi		GCA_003324175.1
aspung2	Aspergillus	unguis			{'clade': 'leotiomyceta', 'kingdom': 'Fungi', 'phylum': 'Ascomycota', 'subphylum': 'Pezizomycotina', 'class': 'Eurotiomycetes', 'subclass': 'Eurotiomycetidae', 'order': 'Eurotiales', 'family': 'Aspergillaceae', 'subfamily': ''}	ncbi		GCA_015586375.1
aspung3	Aspergillus	unguis			{'clade': 'leotiomyceta', 'kingdom': 'Fungi', 'phylum': 'Ascomycota', 'subphylum': 'Pezizomycotina', 'class': 'Eurotiomycetes', 'subclass': 'Eurotiomycetidae', 'order': 'Eurotiales', 'family': 'Aspergillaceae', 'subfamily': ''}	ncbi		GCA_018408605.1
aspung4	Aspergillus	unguis			{'clade': 'leotiomyceta', 'kingdom': 'Fungi', 'phylum': 'Ascomycota', 'subphylum': 'Pezizomycotina', 'class': 'Eurotiomycetes', 'subclass': 'Eurotiomycetidae', 'order': 'Eurotiales', 'family': 'Aspergillaceae', 'subfamily': ''}	ncbi		GCA_018408615.1
aspust1	Aspergillus	ustus		20150310	{'clade': 'leotiomyceta', 'kingdom': 'Fungi', 'phylum': 'Ascomycota', 'subphylum': 'Pezizomycotina', 'class': 'Eurotiomycetes', 'subclass': 'Eurotiomycetidae', 'order': 'Eurotiales', 'family': 'Aspergillaceae', 'subfamily': ''}	ncbi	2014-12-31	SAMN02869649
aspuva1	Aspergillus	uvarum	CBS121591	v1.0	{'clade': 'leotiomyceta', 'kingdom': 'Fungi', 'phylum': 'Ascomycota', 'subphylum': 'Pezizomycotina', 'class': 'Eurotiomycetes', 'subclass': 'Eurotiomycetidae', 'order': 'Eurotiales', 'family': 'Aspergillaceae', 'subfamily': ''}	jgi	Vesth TC et al.,2018	Aspuva1
aspuva2	Aspergillus	uvarum	CBS121591		{'clade': 'leotiomyceta', 'kingdom': 'Fungi', 'phylum': 'Ascomycota', 'subphylum': 'Pezizomycotina', 'class': 'Eurotiomycetes', 'subclass': 'Eurotiomycetidae', 'order': 'Eurotiales', 'family': 'Aspergillaceae', 'subfamily': ''}	ncbi		GCA_003184745.1
aspvad1	Aspergillus	vadensis	CBS113365	v1.0	{'clade': 'leotiomyceta', 'kingdom': 'Fungi', 'phylum': 'Ascomycota', 'subphylum': 'Pezizomycotina', 'class': 'Eurotiomycetes', 'subclass': 'Eurotiomycetidae', 'order': 'Eurotiales', 'family': 'Aspergillaceae', 'subfamily': ''}	jgi	Vesth TC et al.,2018	Aspvad1
aspvad2	Aspergillus	vadensis	CBS113365		{'clade': 'leotiomyceta', 'kingdom': 'Fungi', 'phylum': 'Ascomycota', 'subphylum': 'Pezizomycotina', 'class': 'Eurotiomycetes', 'subclass': 'Eurotiomycetidae', 'order': 'Eurotiales', 'family': 'Aspergillaceae', 'subfamily': ''}	ncbi		GCA_003184925.1
aspver1	Aspergillus	versicolor	CBS58365	2016-12-06	{'clade': 'leotiomyceta', 'kingdom': 'Fungi', 'phylum': 'Ascomycota', 'subphylum': 'Pezizomycotina', 'class': 'Eurotiomycetes', 'subclass': 'Eurotiomycetidae', 'order': 'Eurotiales', 'family': 'Aspergillaceae', 'subfamily': ''}	ncbi	2016-12-06	Kaspver1
aspver2	Aspergillus	versicolor			{'clade': 'leotiomyceta', 'kingdom': 'Fungi', 'phylum': 'Ascomycota', 'subphylum': 'Pezizomycotina', 'class': 'Eurotiomycetes', 'subclass': 'Eurotiomycetidae', 'order': 'Eurotiales', 'family': 'Aspergillaceae', 'subfamily': ''}	ncbi		GCA_020284045.1
aspvio1	Aspergillus	violaceofuscus	CBS115571	v1.0	{'clade': 'leotiomyceta', 'kingdom': 'Fungi', 'phylum': 'Ascomycota', 'subphylum': 'Pezizomycotina', 'class': 'Eurotiomycetes', 'subclass': 'Eurotiomycetidae', 'order': 'Eurotiales', 'family': 'Aspergillaceae', 'subfamily': ''}	jgi	Vesth TC et al.,2018	Aspvio1
aspvio2	Aspergillus	violaceofuscus	CBS115571		{'clade': 'leotiomyceta', 'kingdom': 'Fungi', 'phylum': 'Ascomycota', 'subphylum': 'Pezizomycotina', 'class': 'Eurotiomycetes', 'subclass': 'Eurotiomycetidae', 'order': 'Eurotiales', 'family': 'Aspergillaceae', 'subfamily': ''}	ncbi		GCA_003184705.1
aspvir1	Aspergillus	viridinutans			{'clade': 'leotiomyceta', 'kingdom': 'Fungi', 'phylum': 'Ascomycota', 'subphylum': 'Pezizomycotina', 'class': 'Eurotiomycetes', 'subclass': 'Eurotiomycetidae', 'order': 'Eurotiales', 'family': 'Aspergillaceae', 'subfamily': ''}	ncbi		GCA_004368095.1
aspvir2	Aspergillus	viridinutans			{'clade': 'leotiomyceta', 'kingdom': 'Fungi', 'phylum': 'Ascomycota', 'subphylum': 'Pezizomycotina', 'class': 'Eurotiomycetes', 'subclass': 'Eurotiomycetidae', 'order': 'Eurotiales', 'family': 'Aspergillaceae', 'subfamily': ''}	ncbi		GCA_018404265.1
aspwel1	Aspergillus	welwitschiae	CBS13954b	v1.0	{'clade': 'leotiomyceta', 'kingdom': 'Fungi', 'phylum': 'Ascomycota', 'subphylum': 'Pezizomycotina', 'class': 'Eurotiomycetes', 'subclass': 'Eurotiomycetidae', 'order': 'Eurotiales', 'family': 'Aspergillaceae', 'subfamily': ''}	jgi	Vesth TC et al.,2018	Aspwel1
aspwel2	Aspergillus	welwitschiae			{'clade': 'leotiomyceta', 'kingdom': 'Fungi', 'phylum': 'Ascomycota', 'subphylum': 'Pezizomycotina', 'class': 'Eurotiomycetes', 'subclass': 'Eurotiomycetidae', 'order': 'Eurotiales', 'family': 'Aspergillaceae', 'subfamily': ''}	ncbi		GCA_003344945.1
aspwel3	Aspergillus	welwitschiae			{'clade': 'leotiomyceta', 'kingdom': 'Fungi', 'phylum': 'Ascomycota', 'subphylum': 'Pezizomycotina', 'class': 'Eurotiomycetes', 'subclass': 'Eurotiomycetidae', 'order': 'Eurotiales', 'family': 'Aspergillaceae', 'subfamily': ''}	ncbi		GCA_009761105.1
aspwel4	Aspergillus	welwitschiae			{'clade': 'leotiomyceta', 'kingdom': 'Fungi', 'phylum': 'Ascomycota', 'subphylum': 'Pezizomycotina', 'class': 'Eurotiomycetes', 'subclass': 'Eurotiomycetidae', 'order': 'Eurotiales', 'family': 'Aspergillaceae', 'subfamily': ''}	ncbi		GCA_012275225.1
aspwel5	Aspergillus	welwitschiae			{'clade': 'leotiomyceta', 'kingdom': 'Fungi', 'phylum': 'Ascomycota', 'subphylum': 'Pezizomycotina', 'class': 'Eurotiomycetes', 'subclass': 'Eurotiomycetidae', 'order': 'Eurotiales', 'family': 'Aspergillaceae', 'subfamily': ''}	ncbi		GCA_012365075.1
aspwen1	Aspergillus	wentii	DTO134E9	2016-12-08	{'clade': 'leotiomyceta', 'kingdom': 'Fungi', 'phylum': 'Ascomycota', 'subphylum': 'Pezizomycotina', 'class': 'Eurotiomycetes', 'subclass': 'Eurotiomycetidae', 'order': 'Eurotiales', 'family': 'Aspergillaceae', 'subfamily': ''}	ncbi	2016-12-07	Kaspwen1
aspwes1	Aspergillus	westerdijkiae			{'clade': 'leotiomyceta', 'kingdom': 'Fungi', 'phylum': 'Ascomycota', 'subphylum': 'Pezizomycotina', 'class': 'Eurotiomycetes', 'subclass': 'Eurotiomycetidae', 'order': 'Eurotiales', 'family': 'Aspergillaceae', 'subfamily': ''}	ncbi		GCA_001307345.1
aspwes2	Aspergillus	westerdijkiae			{'clade': 'leotiomyceta', 'kingdom': 'Fungi', 'phylum': 'Ascomycota', 'subphylum': 'Pezizomycotina', 'class': 'Eurotiomycetes', 'subclass': 'Eurotiomycetidae', 'order': 'Eurotiales', 'family': 'Aspergillaceae', 'subfamily': ''}	ncbi		GCA_019976475.1
aspzon1	Aspergillus	zonatus		v1.0	{'clade': 'leotiomyceta', 'kingdom': 'Fungi', 'phylum': 'Ascomycota', 'subphylum': 'Pezizomycotina', 'class': 'Eurotiomycetes', 'subclass': 'Eurotiomycetidae', 'order': 'Eurotiales', 'family': 'Aspergillaceae', 'subfamily': ''}	jgi	de Vries RP et al.,2017	Aspzo1
astodo1	Astraeus	odoratus		2021-05-17	{'clade': 'Opisthokonta', 'kingdom': 'Fungi', 'phylum': 'Basidiomycota', 'subphylum': 'Agaricomycotina', 'class': 'Agaricomycetes', 'subclass': 'Agaricomycetidae', 'order': 'Boletales', 'suborder': 'Sclerodermatineae', 'family': 'Astraeaceae', 'subfamily': ''}	ncbi	2021-01-12	Kastodo1
astpar1	Asterophora	parasitica		2021-05-05	{'clade': 'Opisthokonta', 'kingdom': 'Fungi', 'phylum': 'Basidiomycota', 'subphylum': 'Agaricomycotina', 'class': 'Agaricomycetes', 'subclass': 'Agaricomycetidae', 'order': 'Agaricales', 'family': 'Lyophyllaceae', 'subfamily': ''}	ncbi	2021-05-05	Kastpar1
astsub1	Astrocystis	sublimbata	CBS130006	v1.0	{'clade': 'sordariomyceta', 'kingdom': 'Fungi', 'phylum': 'Ascomycota', 'subphylum': 'Pezizomycotina', 'class': 'Sordariomycetes', 'subclass': 'Xylariomycetidae', 'order': 'Xylariales', 'family': 'Xylariaceae', 'subfamily': ''}	jgi	Franco MEE et al.,2021	Astsub1
aulhed1	Aulographum	hederae	CBS113979	2020-03-24	{'clade': 'dothideomyceta', 'kingdom': 'Fungi', 'phylum': 'Ascomycota', 'subphylum': 'Pezizomycotina', 'class': 'Dothideomycetes', 'subclass': 'Pleosporomycetidae', 'order': 'Aulographales', 'family': 'Aulographaceae', 'subfamily': ''}	ncbi	2020-01-29	Kaulhed1
auramp1	Auriculariopsis	ampla	NL1724	v1.0	{'clade': 'Opisthokonta', 'kingdom': 'Fungi', 'phylum': 'Basidiomycota', 'subphylum': 'Agaricomycotina', 'class': 'Agaricomycetes', 'subclass': 'Agaricomycetidae', 'order': 'Agaricales', 'family': 'Schizophyllaceae', 'subfamily': ''}	jgi	Almási É et al.,2019	Auramp1
aurmel1	Aureobasidium	melanogenum	CBS110374	20140708	{'clade': 'dothideomyceta', 'kingdom': 'Fungi', 'phylum': 'Ascomycota', 'subphylum': 'Pezizomycotina', 'class': 'Dothideomycetes', 'subclass': 'Dothideomycetidae', 'order': 'Dothideales', 'family': 'Saccotheciaceae', 'subfamily': ''}	ncbi	2014-07-02	SAMN02744098
aurmus1	Aureobasidium	mustum		2020-10-10	{'clade': 'dothideomyceta', 'kingdom': 'Fungi', 'phylum': 'Ascomycota', 'subphylum': 'Pezizomycotina', 'class': 'Dothideomycetes', 'subclass': 'Dothideomycetidae', 'order': 'Dothideales', 'family': 'Saccotheciaceae', 'subfamily': ''}	ncbi	2020-10-10	Kaurmus1
aurnam1	Aureobasidium	namibiae	CBS14797	20150406	{'clade': 'dothideomyceta', 'kingdom': 'Fungi', 'phylum': 'Ascomycota', 'subphylum': 'Pezizomycotina', 'class': 'Dothideomycetes', 'subclass': 'Dothideomycetidae', 'order': 'Dothideales', 'family': 'Saccotheciaceae', 'subfamily': ''}	ncbi	2014-07-02	SAMN02744099
aurpul1	Aureobasidium	pullulans	NBB721	v1.0	{'clade': 'dothideomyceta', 'kingdom': 'Fungi', 'phylum': 'Ascomycota', 'subphylum': 'Pezizomycotina', 'class': 'Dothideomycetes', 'subclass': 'Dothideomycetidae', 'order': 'Dothideales', 'family': 'Saccotheciaceae', 'subfamily': ''}	jgi	Rueda-Mejia MP et al.,2021	AurpulNBB1
aurpul2	Aureobasidium	pullulans	varmelanogenumCBS110374	0	{'clade': 'dothideomyceta', 'kingdom': 'Fungi', 'phylum': 'Ascomycota', 'subphylum': 'Pezizomycotina', 'class': 'Dothideomycetes', 'subclass': 'Dothideomycetidae', 'order': 'Dothideales', 'family': 'Saccotheciaceae', 'subfamily': ''}	jgi	Gostin?ar C et al.,2014	Aurpu_var_mel1
aurpul3	Aureobasidium	pullulans	varnamibiaeCBS14797	0	{'clade': 'dothideomyceta', 'kingdom': 'Fungi', 'phylum': 'Ascomycota', 'subphylum': 'Pezizomycotina', 'class': 'Dothideomycetes', 'subclass': 'Dothideomycetidae', 'order': 'Dothideales', 'family': 'Saccotheciaceae', 'subfamily': ''}	jgi	Gostin?ar C et al.,2014	Aurpu_var_nam1
aurpul4	Aureobasidium	pullulans	varpullulansEXF150	0	{'clade': 'dothideomyceta', 'kingdom': 'Fungi', 'phylum': 'Ascomycota', 'subphylum': 'Pezizomycotina', 'class': 'Dothideomycetes', 'subclass': 'Dothideomycetidae', 'order': 'Dothideales', 'family': 'Saccotheciaceae', 'subfamily': ''}	jgi	Gostin?ar C et al.,2014	Aurpu_var_pul1
aurpul5	Aureobasidium	pullulans	varsubglacialeEXF2481	0	{'clade': 'dothideomyceta', 'kingdom': 'Fungi', 'phylum': 'Ascomycota', 'subphylum': 'Pezizomycotina', 'class': 'Dothideomycetes', 'subclass': 'Dothideomycetidae', 'order': 'Dothideales', 'family': 'Saccotheciaceae', 'subfamily': ''}	jgi	Gostin?ar C et al.,2014	Aurpu_var_sub1
aurpul6	Aureobasidium	pullulans	EXF150	2014-07-08	{'clade': 'dothideomyceta', 'kingdom': 'Fungi', 'phylum': 'Ascomycota', 'subphylum': 'Pezizomycotina', 'class': 'Dothideomycetes', 'subclass': 'Dothideomycetidae', 'order': 'Dothideales', 'family': 'Saccotheciaceae', 'subfamily': ''}	ncbi	2014-07-02	Kaurpul6
aursp.1	Aureobasidium	sp.	EXF3399	2021-09-10	{'clade': 'dothideomyceta', 'kingdom': 'Fungi', 'phylum': 'Ascomycota', 'subphylum': 'Pezizomycotina', 'class': 'Dothideomycetes', 'subclass': 'Dothideomycetidae', 'order': 'Dothideales', 'family': 'Saccotheciaceae', 'subfamily': ''}	ncbi	2021-09-10	Kaursp.1
aursp.2	Auriculariales	sp.	MPIPUGEAT0066	2021-11-08	{'clade': 'Opisthokonta', 'kingdom': 'Fungi', 'phylum': 'Basidiomycota', 'subphylum': 'Agaricomycotina', 'class': 'Agaricomycetes', 'order': '', 'family': '', 'subfamily': ''}	ncbi	2021-11-04	Kaursp.2
aursub2	Aureobasidium	subglaciale	EXF2481	20140708	{'clade': 'dothideomyceta', 'kingdom': 'Fungi', 'phylum': 'Ascomycota', 'subphylum': 'Pezizomycotina', 'class': 'Dothideomycetes', 'subclass': 'Dothideomycetidae', 'order': 'Dothideales', 'family': 'Saccotheciaceae', 'subfamily': ''}	ncbi	2014-07-02	SAMN02744088
aursub3	Auricularia	subglabra	TFB10046SS5	2015-11-02	{'clade': 'Opisthokonta', 'kingdom': 'Fungi', 'phylum': 'Basidiomycota', 'subphylum': 'Agaricomycotina', 'class': 'Agaricomycetes', 'order': 'Auriculariales', 'family': 'Auriculariaceae', 'subfamily': ''}	ncbi	2012-06-04	Kaursub3
auruva1	Aureobasidium	uvarum		2020-10-10	{'clade': 'dothideomyceta', 'kingdom': 'Fungi', 'phylum': 'Ascomycota', 'subphylum': 'Pezizomycotina', 'class': 'Dothideomycetes', 'subclass': 'Dothideomycetidae', 'order': 'Dothideales', 'family': 'Saccotheciaceae', 'subfamily': ''}	ncbi	2020-10-10	Kauruva1
aurvin1	Aureobasidium	vineae		2020-10-10	{'clade': 'dothideomyceta', 'kingdom': 'Fungi', 'phylum': 'Ascomycota', 'subphylum': 'Pezizomycotina', 'class': 'Dothideomycetes', 'subclass': 'Dothideomycetidae', 'order': 'Dothideales', 'family': 'Saccotheciaceae', 'subfamily': ''}	ncbi	2020-10-10	Kaurvin1
aurvul1	Auriscalpium	vulgare	FP105234Sp	v1.0	{'clade': 'Opisthokonta', 'kingdom': 'Fungi', 'phylum': 'Basidiomycota', 'subphylum': 'Agaricomycotina', 'class': 'Agaricomycetes', 'order': 'Russulales', 'family': 'Auriscalpiaceae', 'subfamily': ''}	jgi	Looney B et al.,2021	Aurvu1
auspsi1	Austropuccinia	psidii	MF1	2021-07-19	{'clade': 'Opisthokonta', 'kingdom': 'Fungi', 'phylum': 'Basidiomycota', 'subphylum': 'Pucciniomycotina', 'class': 'Pucciniomycetes', 'order': 'Pucciniales', 'family': 'Sphaerophragmiaceae', 'subfamily': ''}	ncbi	2013-09-19	Kauspsi1
babino1	Babjeviella	inositovora	NRRLY12698	v1.0	{'clade': 'saccharomyceta', 'kingdom': 'Fungi', 'phylum': 'Ascomycota', 'subphylum': 'Saccharomycotina', 'class': 'Saccharomycetes', 'order': 'Saccharomycetales', 'family': 'Debaryomycetaceae', 'subfamily': ''}	jgi	Riley R et al.,2016	Babin1
bacgig1	Bacidia	gigantensis		2021-08-06	{'clade': 'OSLEUM clade', 'kingdom': 'Fungi', 'phylum': 'Ascomycota', 'subphylum': 'Pezizomycotina', 'class': 'Lecanoromycetes', 'subclass': 'Lecanoromycetidae', 'order': 'Lecanorales', 'suborder': 'Lecanorineae', 'family': 'Ramalinaceae', 'subfamily': ''}	ncbi	2021-08-06	Kbacgig1
basmer1	Basidiobolus	meristosporus	CBS93173	v1.0	{'clade': 'Opisthokonta', 'kingdom': 'Fungi', 'phylum': 'Zoopagomycota', 'subphylum': 'Entomophthoromycotina', 'class': 'Basidiobolomycetes', 'order': 'Basidiobolales', 'family': 'Basidiobolaceae', 'subfamily': ''}	jgi	Mondo SJ et al.,2017	Basme2finSC
batden1	Batrachochytrium	dendrobatidis	JAM81	20140801	{'clade': 'Opisthokonta', 'kingdom': 'Fungi', 'phylum': 'Chytridiomycota', 'class': 'Chytridiomycetes', 'order': 'Rhizophydiales', 'subphylum': '', 'family': '', 'subfamily': ''}	ncbi	2011-04-07	SAMN02746048
batden2	Batrachochytrium	dendrobatidis	JEL423	20160516	{'clade': 'Opisthokonta', 'kingdom': 'Fungi', 'phylum': 'Chytridiomycota', 'class': 'Chytridiomycetes', 'order': 'Rhizophydiales', 'subphylum': '', 'family': '', 'subfamily': ''}	ncbi	2006-10-20	SAMN02953669
batsal1	Batrachochytrium	salamandrivorans	BS	0	{'clade': 'Opisthokonta', 'kingdom': 'Fungi', 'phylum': 'Chytridiomycota', 'class': 'Chytridiomycetes', 'order': 'Rhizophydiales', 'subphylum': '', 'family': '', 'subfamily': ''}	jgi	Farrer RA et al.,2017	Batsa1
baucom1	Baudoinia	compniacensis	UAMH107624089826	v1.0	{'clade': 'dothideomyceta', 'kingdom': 'Fungi', 'phylum': 'Ascomycota', 'subphylum': 'Pezizomycotina', 'class': 'Dothideomycetes', 'subclass': 'Dothideomycetidae', 'order': 'Mycosphaerellales', 'family': 'Teratosphaeriaceae', 'subfamily': ''}	jgi	Ohm RA et al.,N/D	Bauco1
baupan1	Baudoinia	panamericana	UAMH10762	20150924	{'clade': 'dothideomyceta', 'kingdom': 'Fungi', 'phylum': 'Ascomycota', 'subphylum': 'Pezizomycotina', 'class': 'Dothideomycetes', 'subclass': 'Dothideomycetidae', 'order': 'Mycosphaerellales', 'family': 'Teratosphaeriaceae', 'subfamily': ''}	ncbi	2013-02-08	SAMN02981283
beabas1	Beauveria	bassiana	ARSEF2860	0	{'clade': 'sordariomyceta', 'kingdom': 'Fungi', 'phylum': 'Ascomycota', 'subphylum': 'Pezizomycotina', 'class': 'Sordariomycetes', 'subclass': 'Hypocreomycetidae', 'order': 'Hypocreales', 'family': 'Cordycipitaceae', 'subfamily': ''}	jgi	Xiao G et al.,N/D	Beaba1
beabas2	Beauveria	bassiana	D15	2014-11-03	{'clade': 'sordariomyceta', 'kingdom': 'Fungi', 'phylum': 'Ascomycota', 'subphylum': 'Pezizomycotina', 'class': 'Sordariomycetes', 'subclass': 'Hypocreomycetidae', 'order': 'Hypocreales', 'family': 'Cordycipitaceae', 'subfamily': ''}	ncbi	2014-11-03	Kbeabas2
beabro1	Beauveria	brongniartii	RCEF3172	0	{'clade': 'sordariomyceta', 'kingdom': 'Fungi', 'phylum': 'Ascomycota', 'subphylum': 'Pezizomycotina', 'class': 'Sordariomycetes', 'subclass': 'Hypocreomycetidae', 'order': 'Hypocreales', 'family': 'Cordycipitaceae', 'subfamily': ''}	jgi	Shang Y et al.,2016	Corbr1
bifade1	Bifiguratus	adelaidae	AZ0501	0	{'clade': 'Opisthokonta', 'kingdom': 'Fungi', 'phylum': 'Mucoromycota', 'subphylum': 'Mucoromycotina', 'class': 'Endogonomycetes', 'order': 'Endogonales', 'family': '', 'subfamily': ''}	jgi	Torres-Cruz TJ et al.,2017	Bifad1
bimnov1	Bimuria	novae-zelandiae	CBS10779	v1.0	{'clade': 'dothideomyceta', 'kingdom': 'Fungi', 'phylum': 'Ascomycota', 'subphylum': 'Pezizomycotina', 'class': 'Dothideomycetes', 'subclass': 'Pleosporomycetidae', 'order': 'Pleosporales', 'suborder': 'Massarineae', 'family': 'Didymosphaeriaceae', 'subfamily': ''}	jgi	Haridas S et al.,2020	Bimnz1
bipmay1	Bipolaris	maydis	ATCC48331	20140801	{'clade': 'dothideomyceta', 'kingdom': 'Fungi', 'phylum': 'Ascomycota', 'subphylum': 'Pezizomycotina', 'class': 'Dothideomycetes', 'subclass': 'Pleosporomycetidae', 'order': 'Pleosporales', 'suborder': 'Pleosporineae', 'family': 'Pleosporaceae', 'subfamily': ''}	ncbi	2013-04-06	SAMN00113370
bipmay2	Bipolaris	maydis	C5	20140804	{'clade': 'dothideomyceta', 'kingdom': 'Fungi', 'phylum': 'Ascomycota', 'subphylum': 'Pezizomycotina', 'class': 'Dothideomycetes', 'subclass': 'Pleosporomycetidae', 'order': 'Pleosporales', 'suborder': 'Pleosporineae', 'family': 'Pleosporaceae', 'subfamily': ''}	ncbi	2013-02-08	SAMN00006316
bipory1	Bipolaris	oryzae	ATCC44560	20140811	{'clade': 'dothideomyceta', 'kingdom': 'Fungi', 'phylum': 'Ascomycota', 'subphylum': 'Pezizomycotina', 'class': 'Dothideomycetes', 'subclass': 'Pleosporomycetidae', 'order': 'Pleosporales', 'suborder': 'Pleosporineae', 'family': 'Pleosporaceae', 'subfamily': ''}	ncbi	2014-01-24	SAMN02981450
bipsor1	Bipolaris	sorokiniana	ND90Pr	20140811	{'clade': 'dothideomyceta', 'kingdom': 'Fungi', 'phylum': 'Ascomycota', 'subphylum': 'Pezizomycotina', 'class': 'Dothideomycetes', 'subclass': 'Pleosporomycetidae', 'order': 'Pleosporales', 'suborder': 'Pleosporineae', 'family': 'Pleosporaceae', 'subfamily': ''}	ncbi	2013-02-08	SAMN02981285
bipsor2	Bipolaris	sorokiniana		20200716	{'clade': 'dothideomyceta', 'kingdom': 'Fungi', 'phylum': 'Ascomycota', 'subphylum': 'Pezizomycotina', 'class': 'Dothideomycetes', 'subclass': 'Pleosporomycetidae', 'order': 'Pleosporales', 'suborder': 'Pleosporineae', 'family': 'Pleosporaceae', 'subfamily': ''}	ncbi	2020-07-16	SAMN13164483
bipzei1	Bipolaris	zeicola	26R13	20140811	{'clade': 'dothideomyceta', 'kingdom': 'Fungi', 'phylum': 'Ascomycota', 'subphylum': 'Pezizomycotina', 'class': 'Dothideomycetes', 'subclass': 'Pleosporomycetidae', 'order': 'Pleosporales', 'suborder': 'Pleosporineae', 'family': 'Pleosporaceae', 'subfamily': ''}	ncbi	2014-01-24	SAMN02981449
bismar1	Biscogniauxia	marginata	CBS124505	v1.0	{'clade': 'sordariomyceta', 'kingdom': 'Fungi', 'phylum': 'Ascomycota', 'subphylum': 'Pezizomycotina', 'class': 'Sordariomycetes', 'subclass': 'Xylariomycetidae', 'order': 'Xylariales', 'family': 'Xylariaceae', 'subfamily': ''}	jgi	Franco MEE et al.,2021	Bisma1
bismed1	Biscogniauxia	mediterranea	AZ0048	v1.0	{'clade': 'sordariomyceta', 'kingdom': 'Fungi', 'phylum': 'Ascomycota', 'subphylum': 'Pezizomycotina', 'class': 'Sordariomycetes', 'subclass': 'Xylariomycetidae', 'order': 'Xylariales', 'family': 'Xylariaceae', 'subfamily': ''}	jgi	Franco MEE et al.,2021	Bisme1
bismed2	Biscogniauxia	mediterranea	CBS129072	v1.0	{'clade': 'sordariomyceta', 'kingdom': 'Fungi', 'phylum': 'Ascomycota', 'subphylum': 'Pezizomycotina', 'class': 'Sordariomycetes', 'subclass': 'Xylariomycetidae', 'order': 'Xylariales', 'family': 'Xylariaceae', 'subfamily': ''}	jgi	Franco MEE et al.,2021	Bismed1
bissp.1	Biscogniauxia	sp.	FL1348	v1.0	{'clade': 'sordariomyceta', 'kingdom': 'Fungi', 'phylum': 'Ascomycota', 'subphylum': 'Pezizomycotina', 'class': 'Sordariomycetes', 'subclass': 'Xylariomycetidae', 'order': 'Xylariales', 'family': 'Xylariaceae', 'subfamily': ''}	jgi	Franco MEE et al.,2021	Biscog1
bjeadu1	Bjerkandera	adusta		v1.0	{'clade': 'Opisthokonta', 'kingdom': 'Fungi', 'phylum': 'Basidiomycota', 'subphylum': 'Agaricomycotina', 'class': 'Agaricomycetes', 'order': 'Polyporales', 'family': 'Phanerochaetaceae', 'subfamily': ''}	jgi	Binder M et al.,2013	Bjead1_1
blaar.1	Blastobotrys	(Arxula)	adeninivorans	0	{'clade': 'saccharomyceta', 'kingdom': 'Fungi', 'phylum': 'Ascomycota', 'subphylum': 'Saccharomycotina', 'class': 'Saccharomycetes', 'order': 'Saccharomycetales', 'family': 'Trichomonascaceae', 'subfamily': ''}	jgi	Kunze G et al.,N/D	Arxad1
blader2	Blastomyces	dermatitidis	SLH14081	0	{'clade': 'leotiomyceta', 'kingdom': 'Fungi', 'phylum': 'Ascomycota', 'subphylum': 'Pezizomycotina', 'class': 'Eurotiomycetes', 'subclass': 'Eurotiomycetidae', 'order': 'Onygenales', 'family': 'Ajellomycetaceae', 'subfamily': ''}	jgi	Muñoz JF et al.,2015	Blade1
blader3	Blastomyces	dermatitidis	ER3	0	{'clade': 'leotiomyceta', 'kingdom': 'Fungi', 'phylum': 'Ascomycota', 'subphylum': 'Pezizomycotina', 'class': 'Eurotiomycetes', 'subclass': 'Eurotiomycetidae', 'order': 'Onygenales', 'family': 'Ajellomycetaceae', 'subfamily': ''}	jgi	Muñoz JF et al.,2015	Blader1
blader4	Blastomyces	dermatitidis	ATCC18188	2015-07-17	{'clade': 'leotiomyceta', 'kingdom': 'Fungi', 'phylum': 'Ascomycota', 'subphylum': 'Pezizomycotina', 'class': 'Eurotiomycetes', 'subclass': 'Eurotiomycetidae', 'order': 'Onygenales', 'family': 'Ajellomycetaceae', 'subfamily': ''}	ncbi	2010-03-24	Kblader4
blader5	Blastomyces	dermatitidis	ATCC26199	2014-08-11	{'clade': 'leotiomyceta', 'kingdom': 'Fungi', 'phylum': 'Ascomycota', 'subphylum': 'Pezizomycotina', 'class': 'Eurotiomycetes', 'subclass': 'Eurotiomycetidae', 'order': 'Onygenales', 'family': 'Ajellomycetaceae', 'subfamily': ''}	ncbi	2010-11-05	Kblader5
blagil1	Blastomyces	gilchristii	SLH14081	20160602	{'clade': 'leotiomyceta', 'kingdom': 'Fungi', 'phylum': 'Ascomycota', 'subphylum': 'Pezizomycotina', 'class': 'Eurotiomycetes', 'subclass': 'Eurotiomycetidae', 'order': 'Onygenales', 'family': 'Ajellomycetaceae', 'subfamily': ''}	ncbi	2009-02-19	SAMN02953742
blapar1	Blastomyces	parvus		20171017	{'clade': 'leotiomyceta', 'kingdom': 'Fungi', 'phylum': 'Ascomycota', 'subphylum': 'Pezizomycotina', 'class': 'Eurotiomycetes', 'subclass': 'Eurotiomycetidae', 'order': 'Onygenales', 'family': 'Ajellomycetaceae', 'subfamily': ''}	ncbi	2017-10-17	SAMN02854802
blaper1	Blastomyces	percursus	EI222	0	{'clade': 'leotiomyceta', 'kingdom': 'Fungi', 'phylum': 'Ascomycota', 'subphylum': 'Pezizomycotina', 'class': 'Eurotiomycetes', 'subclass': 'Eurotiomycetidae', 'order': 'Onygenales', 'family': 'Ajellomycetaceae', 'subfamily': ''}	jgi	Dukik K et al.,2017	Blape1
blasil1	Blastomyces	silverae		20150528	{'clade': 'leotiomyceta', 'kingdom': 'Fungi', 'phylum': 'Ascomycota', 'subphylum': 'Pezizomycotina', 'class': 'Eurotiomycetes', 'subclass': 'Eurotiomycetidae', 'order': 'Onygenales', 'family': 'Ajellomycetaceae', 'subfamily': ''}	ncbi	2015-05-28	SAMN03354191
blazon1	Blastosporella	zonata		2021-06-11	{'clade': 'Opisthokonta', 'kingdom': 'Fungi', 'phylum': 'Basidiomycota', 'subphylum': 'Agaricomycotina', 'class': 'Agaricomycetes', 'subclass': 'Agaricomycetidae', 'order': 'Agaricales', 'family': 'Tricholomataceae', 'subfamily': ''}	ncbi	2021-06-11	Kblazon1
blugra3	Blumeria	graminis	fsphordeiDH14	0	{'clade': 'sordariomyceta', 'kingdom': 'Fungi', 'phylum': 'Ascomycota', 'subphylum': 'Pezizomycotina', 'class': 'Leotiomycetes', 'order': 'Erysiphales', 'family': 'Erysiphaceae', 'subfamily': ''}	jgi	Frantzeskakis L et al.,2018	Blugr2
blugra4	Blumeria	graminis	fsphordeiRace1	0	{'clade': 'sordariomyceta', 'kingdom': 'Fungi', 'phylum': 'Ascomycota', 'subphylum': 'Pezizomycotina', 'class': 'Leotiomycetes', 'order': 'Erysiphales', 'family': 'Erysiphaceae', 'subfamily': ''}	jgi	Frantzeskakis L et al.,2018	BlugrR1_1
blugra5	Blumeria	graminis	fsptritici96224	v3.16	{'clade': 'sordariomyceta', 'kingdom': 'Fungi', 'phylum': 'Ascomycota', 'subphylum': 'Pezizomycotina', 'class': 'Leotiomycetes', 'order': 'Erysiphales', 'family': 'Erysiphaceae', 'subfamily': ''}	jgi	Müller MC et al.,2019	Blugra3_16
blugra6	Blumeria	graminis	fsptritici	2019-01-30	{'clade': 'sordariomyceta', 'kingdom': 'Fungi', 'phylum': 'Ascomycota', 'subphylum': 'Pezizomycotina', 'class': 'Leotiomycetes', 'order': 'Erysiphales', 'family': 'Erysiphaceae', 'subfamily': ''}	ncbi	2019-01-30	Kblugra6
blugra7	Blumeria	graminis	fsphordei	2018-09-14	{'clade': 'sordariomyceta', 'kingdom': 'Fungi', 'phylum': 'Ascomycota', 'subphylum': 'Pezizomycotina', 'class': 'Leotiomycetes', 'order': 'Erysiphales', 'family': 'Erysiphaceae', 'subfamily': ''}	ncbi	2018-09-14	Kblugra7
blugra9	Blumeria	graminis	fsptriticale	2021-06-14	{'clade': 'sordariomyceta', 'kingdom': 'Fungi', 'phylum': 'Ascomycota', 'subphylum': 'Pezizomycotina', 'class': 'Leotiomycetes', 'order': 'Erysiphales', 'family': 'Erysiphaceae', 'subfamily': ''}	ncbi	2021-06-14	Kblugra9
bluhor1	Blumeria	hordei	DH14	2015-01-30	{'clade': 'sordariomyceta', 'kingdom': 'Fungi', 'phylum': 'Ascomycota', 'subphylum': 'Pezizomycotina', 'class': 'Leotiomycetes', 'order': 'Erysiphales', 'family': 'Erysiphaceae', 'subfamily': ''}	ncbi	2013-04-18	Kbluhor1
blyhel1	Blyttiomyces	helicus	singlecell	v1.0	{'clade': 'Opisthokonta', 'kingdom': 'Fungi', 'phylum': 'Chytridiomycota', 'class': 'Chytridiomycetes', 'subphylum': '', 'order': '', 'family': '', 'subfamily': ''}	jgi	Ahrendt SR et al.,2018	Blyhe1
boeexi1	Boeremia	exigua	MPISDFRAT0100	v1.0	{'clade': 'dothideomyceta', 'kingdom': 'Fungi', 'phylum': 'Ascomycota', 'subphylum': 'Pezizomycotina', 'class': 'Dothideomycetes', 'subclass': 'Pleosporomycetidae', 'order': 'Pleosporales', 'suborder': 'Pleosporineae', 'family': 'Didymellaceae', 'subfamily': ''}	jgi	Mesny F et al.,2021	Boeex1
boledu1	Boletus	edulis	Pilba	v1.0	{'clade': 'Opisthokonta', 'kingdom': 'Fungi', 'phylum': 'Basidiomycota', 'subphylum': 'Agaricomycotina', 'class': 'Agaricomycetes', 'subclass': 'Agaricomycetidae', 'order': 'Boletales', 'suborder': 'Boletineae', 'family': 'Boletaceae', 'subfamily': 'Boletoideae'}	jgi	Miyauchi S et al.,2020	Boledp1
boledu2	Boletus	edulis	BED1	v4.0	{'clade': 'Opisthokonta', 'kingdom': 'Fungi', 'phylum': 'Basidiomycota', 'subphylum': 'Agaricomycotina', 'class': 'Agaricomycetes', 'subclass': 'Agaricomycetidae', 'order': 'Boletales', 'suborder': 'Boletineae', 'family': 'Boletaceae', 'subfamily': 'Boletoideae'}	jgi	Miyauchi S et al.,2020	Boled5
bolret1	Boletus	reticuloceps		2021-05-18	{'clade': 'Opisthokonta', 'kingdom': 'Fungi', 'phylum': 'Basidiomycota', 'subphylum': 'Agaricomycotina', 'class': 'Agaricomycetes', 'subclass': 'Agaricomycetidae', 'order': 'Boletales', 'suborder': 'Boletineae', 'family': 'Boletaceae', 'subfamily': 'Boletoideae'}	ncbi	2021-05-18	Kbolret1
bonmes1	Bondarzewia	mesenterica		20190422	{'clade': 'Opisthokonta', 'kingdom': 'Fungi', 'phylum': 'Basidiomycota', 'subphylum': 'Agaricomycotina', 'class': 'Agaricomycetes', 'order': 'Russulales', 'family': 'Bondarzewiaceae', 'subfamily': ''}	ncbi	2019-04-22	SAMN10888637
botacl1	Botrytis	aclada		20201020	{'clade': 'sordariomyceta', 'kingdom': 'Fungi', 'phylum': 'Ascomycota', 'subphylum': 'Pezizomycotina', 'class': 'Leotiomycetes', 'order': 'Helotiales', 'family': 'Sclerotiniaceae', 'subfamily': ''}	ncbi	2020-10-20	SAMN10219759
botbot1	Botryobasidium	botryosum	FD172SS1	2014-07-10	{'clade': 'Opisthokonta', 'kingdom': 'Fungi', 'phylum': 'Basidiomycota', 'subphylum': 'Agaricomycotina', 'class': 'Agaricomycetes', 'order': 'Cantharellales', 'family': 'Botryobasidiaceae', 'subfamily': ''}	ncbi	2014-06-03	Kbotbot1
botbys1	Botrytis	byssoidea		20201020	{'clade': 'sordariomyceta', 'kingdom': 'Fungi', 'phylum': 'Ascomycota', 'subphylum': 'Pezizomycotina', 'class': 'Leotiomycetes', 'order': 'Helotiales', 'family': 'Sclerotiniaceae', 'subfamily': ''}	ncbi	2020-10-20	SAMN10219760
botcal1	Botryotinia	calthae		20190326	{'clade': 'sordariomyceta', 'kingdom': 'Fungi', 'phylum': 'Ascomycota', 'subphylum': 'Pezizomycotina', 'class': 'Leotiomycetes', 'order': 'Helotiales', 'family': 'Sclerotiniaceae', 'subfamily': ''}	ncbi	2019-03-26	SAMN07604183
botcin3	Botrytis	cinerea	T4	0	{'clade': 'sordariomyceta', 'kingdom': 'Fungi', 'phylum': 'Ascomycota', 'subphylum': 'Pezizomycotina', 'class': 'Leotiomycetes', 'order': 'Helotiales', 'family': 'Sclerotiniaceae', 'subfamily': ''}	jgi	Amselem J et al.,2011	Botcin1
botcin4	Botrytis	cinerea	B0510	2018-04-17	{'clade': 'sordariomyceta', 'kingdom': 'Fungi', 'phylum': 'Ascomycota', 'subphylum': 'Pezizomycotina', 'class': 'Leotiomycetes', 'order': 'Helotiales', 'family': 'Sclerotiniaceae', 'subfamily': ''}	ncbi	2015-02-05	Kbotcin4
botcin5	Botrytis	cinerea	BcDW1	2013-05-31	{'clade': 'sordariomyceta', 'kingdom': 'Fungi', 'phylum': 'Ascomycota', 'subphylum': 'Pezizomycotina', 'class': 'Leotiomycetes', 'order': 'Helotiales', 'family': 'Sclerotiniaceae', 'subfamily': ''}	ncbi	2013-03-28	Kbotcin5
botcon1	Botryotinia	convoluta		20190412	{'clade': 'sordariomyceta', 'kingdom': 'Fungi', 'phylum': 'Ascomycota', 'subphylum': 'Pezizomycotina', 'class': 'Leotiomycetes', 'order': 'Helotiales', 'family': 'Sclerotiniaceae', 'subfamily': ''}	ncbi	2019-04-12	SAMN07604184
botdew1	Botrytis	deweyae		20201020	{'clade': 'sordariomyceta', 'kingdom': 'Fungi', 'phylum': 'Ascomycota', 'subphylum': 'Pezizomycotina', 'class': 'Leotiomycetes', 'order': 'Helotiales', 'family': 'Sclerotiniaceae', 'subfamily': ''}	ncbi	2020-10-20	SAMN10219761
botdot1	Botryosphaeria	dothidea		0	{'clade': 'dothideomyceta', 'kingdom': 'Fungi', 'phylum': 'Ascomycota', 'subphylum': 'Pezizomycotina', 'class': 'Dothideomycetes', 'order': 'Botryosphaeriales', 'family': 'Botryosphaeriaceae', 'subfamily': ''}	jgi	Marsberg A et al.,2017	Botdo1_1
botell1	Botrytis	elliptica		20201020	{'clade': 'sordariomyceta', 'kingdom': 'Fungi', 'phylum': 'Ascomycota', 'subphylum': 'Pezizomycotina', 'class': 'Leotiomycetes', 'order': 'Helotiales', 'family': 'Sclerotiniaceae', 'subfamily': ''}	ncbi	2020-10-20	SAMN10219762
botell2	Botrytis	elliptica		20190412	{'clade': 'sordariomyceta', 'kingdom': 'Fungi', 'phylum': 'Ascomycota', 'subphylum': 'Pezizomycotina', 'class': 'Leotiomycetes', 'order': 'Helotiales', 'family': 'Sclerotiniaceae', 'subfamily': ''}	ncbi	2019-04-12	SAMN07604185
botfra1	Botrytis	fragariae		20200722	{'clade': 'sordariomyceta', 'kingdom': 'Fungi', 'phylum': 'Ascomycota', 'subphylum': 'Pezizomycotina', 'class': 'Leotiomycetes', 'order': 'Helotiales', 'family': 'Sclerotiniaceae', 'subfamily': ''}	ncbi	2020-07-22	SAMN14689424
botgal1	Botrytis	galanthina		20190425	{'clade': 'sordariomyceta', 'kingdom': 'Fungi', 'phylum': 'Ascomycota', 'subphylum': 'Pezizomycotina', 'class': 'Leotiomycetes', 'order': 'Helotiales', 'family': 'Sclerotiniaceae', 'subfamily': ''}	ncbi	2019-04-25	SAMN07604186
botglo1	Botryotinia	globosa		20201020	{'clade': 'sordariomyceta', 'kingdom': 'Fungi', 'phylum': 'Ascomycota', 'subphylum': 'Pezizomycotina', 'class': 'Leotiomycetes', 'order': 'Helotiales', 'family': 'Sclerotiniaceae', 'subfamily': ''}	ncbi	2020-10-20	SAMN10219763
bothya1	Botrytis	hyacinthi		20190412	{'clade': 'sordariomyceta', 'kingdom': 'Fungi', 'phylum': 'Ascomycota', 'subphylum': 'Pezizomycotina', 'class': 'Leotiomycetes', 'order': 'Helotiales', 'family': 'Sclerotiniaceae', 'subfamily': ''}	ncbi	2019-04-12	SAMN07604187
botnar1	Botryotinia	narcissicola		20190412	{'clade': 'sordariomyceta', 'kingdom': 'Fungi', 'phylum': 'Ascomycota', 'subphylum': 'Pezizomycotina', 'class': 'Leotiomycetes', 'order': 'Helotiales', 'family': 'Sclerotiniaceae', 'subfamily': ''}	ncbi	2019-04-12	SAMN07604188
botpae1	Botrytis	paeoniae		20190412	{'clade': 'sordariomyceta', 'kingdom': 'Fungi', 'phylum': 'Ascomycota', 'subphylum': 'Pezizomycotina', 'class': 'Leotiomycetes', 'order': 'Helotiales', 'family': 'Sclerotiniaceae', 'subfamily': ''}	ncbi	2019-04-12	SAMN07604189
botpor1	Botrytis	porri		20201020	{'clade': 'sordariomyceta', 'kingdom': 'Fungi', 'phylum': 'Ascomycota', 'subphylum': 'Pezizomycotina', 'class': 'Leotiomycetes', 'order': 'Helotiales', 'family': 'Sclerotiniaceae', 'subfamily': ''}	ncbi	2020-10-20	SAMN10219764
botpor2	Botrytis	porri		20190412	{'clade': 'sordariomyceta', 'kingdom': 'Fungi', 'phylum': 'Ascomycota', 'subphylum': 'Pezizomycotina', 'class': 'Leotiomycetes', 'order': 'Helotiales', 'family': 'Sclerotiniaceae', 'subfamily': ''}	ncbi	2019-04-12	SAMN07604190
botsin1	Botrytis	sinoallii		20201020	{'clade': 'sordariomyceta', 'kingdom': 'Fungi', 'phylum': 'Ascomycota', 'subphylum': 'Pezizomycotina', 'class': 'Leotiomycetes', 'order': 'Helotiales', 'family': 'Sclerotiniaceae', 'subfamily': ''}	ncbi	2020-10-20	SAMN10219765
botsqu1	Botryotinia	squamosa		20201020	{'clade': 'sordariomyceta', 'kingdom': 'Fungi', 'phylum': 'Ascomycota', 'subphylum': 'Pezizomycotina', 'class': 'Leotiomycetes', 'order': 'Helotiales', 'family': 'Sclerotiniaceae', 'subfamily': ''}	ncbi	2020-10-20	SAMN10219766
bottul1	Botrytis	tulipae		20190412	{'clade': 'sordariomyceta', 'kingdom': 'Fungi', 'phylum': 'Ascomycota', 'subphylum': 'Pezizomycotina', 'class': 'Leotiomycetes', 'order': 'Helotiales', 'family': 'Sclerotiniaceae', 'subfamily': ''}	ncbi	2019-04-12	SAMN07604191
brebru10	Brettanomyces	bruxellensis		2021-09-16	{'clade': 'saccharomyceta', 'kingdom': 'Fungi', 'phylum': 'Ascomycota', 'subphylum': 'Saccharomycotina', 'class': 'Saccharomycetes', 'order': 'Saccharomycetales', 'family': 'Pichiaceae'}	ncbi	2020-10-21	Kbrebru10
brebru2	Brettanomyces	bruxellensis		20200226	{'clade': 'saccharomyceta', 'kingdom': 'Fungi', 'phylum': 'Ascomycota', 'subphylum': 'Saccharomycotina', 'class': 'Saccharomycetes', 'order': 'Saccharomycetales', 'family': 'Pichiaceae'}	ncbi	2020-02-26	SAMEA5744194
brebru3	Brettanomyces	bruxellensis		20200803	{'clade': 'saccharomyceta', 'kingdom': 'Fungi', 'phylum': 'Ascomycota', 'subphylum': 'Saccharomycotina', 'class': 'Saccharomycetes', 'order': 'Saccharomycetales', 'family': 'Pichiaceae'}	ncbi	2020-08-03	SAMN14513465
brebru5	Brettanomyces	bruxellensis	AWRI1499	20140804	{'clade': 'saccharomyceta', 'kingdom': 'Fungi', 'phylum': 'Ascomycota', 'subphylum': 'Saccharomycotina', 'class': 'Saccharomycetes', 'order': 'Saccharomycetales', 'family': 'Pichiaceae'}	ncbi	2012-04-27	SAMN02261473
brebru6	Brettanomyces	bruxellensis		20180730	{'clade': 'saccharomyceta', 'kingdom': 'Fungi', 'phylum': 'Ascomycota', 'subphylum': 'Saccharomycotina', 'class': 'Saccharomycetes', 'order': 'Saccharomycetales', 'family': 'Pichiaceae'}	ncbi	2018-07-30	SAMEA104365571
brenaa1	Brettanomyces	naardenensis		20190130	{'clade': 'saccharomyceta', 'kingdom': 'Fungi', 'phylum': 'Ascomycota', 'subphylum': 'Saccharomycotina', 'class': 'Saccharomycetes', 'order': 'Saccharomycetales', 'family': 'Pichiaceae'}	ncbi	2019-01-30	SAMEA5150282
brenan1	Brettanomyces	nanus		20210213	{'clade': 'saccharomyceta', 'kingdom': 'Fungi', 'phylum': 'Ascomycota', 'subphylum': 'Saccharomycotina', 'class': 'Saccharomycetes', 'order': 'Saccharomycetales', 'family': 'Pichiaceae'}	ncbi	2020-11-16	SAMN12257692
butros1	Butyriboletus	roseoflavus		2021-07-27	{'clade': 'Opisthokonta', 'kingdom': 'Fungi', 'phylum': 'Basidiomycota', 'subphylum': 'Agaricomycotina', 'class': 'Agaricomycetes', 'subclass': 'Agaricomycetidae', 'order': 'Boletales', 'suborder': 'Boletineae', 'family': 'Boletaceae', 'subfamily': 'Boletoideae'}	ncbi	2021-07-27	Kbutros1
byscir1	Byssothecium	circinans	CBS67592	v1.0	{'clade': 'dothideomyceta', 'kingdom': 'Fungi', 'phylum': 'Ascomycota', 'subphylum': 'Pezizomycotina', 'class': 'Dothideomycetes', 'subclass': 'Pleosporomycetidae', 'order': 'Pleosporales', 'suborder': 'Massarineae', 'family': 'Massarinaceae', 'subfamily': ''}	jgi	Haridas S et al.,2020	Bysci1
bysspe1	Byssochlamys	spectabilis	No5	0	{'clade': 'leotiomyceta', 'kingdom': 'Fungi', 'phylum': 'Ascomycota', 'subphylum': 'Pezizomycotina', 'class': 'Eurotiomycetes', 'subclass': 'Eurotiomycetidae', 'order': 'Eurotiales', 'family': 'Thermoascaceae', 'subfamily': ''}	jgi	Oka T et al.,2014	Byssp1
cadmal1	Cadophora	malorum		20210316	{'clade': 'sordariomyceta', 'kingdom': 'Fungi', 'phylum': 'Ascomycota', 'subphylum': 'Pezizomycotina', 'class': 'Leotiomycetes', 'order': 'Helotiales', 'family': '', 'subfamily': ''}	ncbi	2021-03-16	SAMN16243192
cadsp.1	Cadophora	sp.	DSE1049	v1.0	{'clade': 'sordariomyceta', 'kingdom': 'Fungi', 'phylum': 'Ascomycota', 'subphylum': 'Pezizomycotina', 'class': 'Leotiomycetes', 'order': 'Helotiales', 'family': '', 'subfamily': ''}	jgi	Knapp DG et al.,2018	Cadsp1
cadsp.2	Cadophora	sp.	M221	2021-03-16	{'clade': 'sordariomyceta', 'kingdom': 'Fungi', 'phylum': 'Ascomycota', 'subphylum': 'Pezizomycotina', 'class': 'Leotiomycetes', 'order': 'Helotiales', 'family': '', 'subfamily': ''}	ncbi	2021-03-16	Kcadsp.2
caechu1	Caecomyces	churrovis	A	v1.0	{'clade': 'Opisthokonta', 'kingdom': 'Fungi', 'phylum': 'Chytridiomycota', 'class': 'Neocallimastigomycetes', 'order': 'Neocallimastigales', 'family': 'Neocallimastigaceae', 'subphylum': '', 'subfamily': ''}	jgi	Brown JL et al.,2021	Caecom1
calcor1	Calocera	cornea	HHB12733	2016-04-27	{'clade': 'Opisthokonta', 'kingdom': 'Fungi', 'phylum': 'Basidiomycota', 'subphylum': 'Agaricomycotina', 'class': 'Dacrymycetes', 'order': 'Dacrymycetales', 'family': 'Dacrymycetaceae', 'subfamily': ''}	ncbi	2016-04-26	Kcalcor1
calmar1	Calycina	marina	TRa3180A	v1.0	{'clade': 'sordariomyceta', 'kingdom': 'Fungi', 'phylum': 'Ascomycota', 'subphylum': 'Pezizomycotina', 'class': 'Leotiomycetes', 'order': 'Helotiales', 'family': 'Pezizellaceae', 'subfamily': ''}	jgi	Hagestad OC et al.,2021	Calmar1
calvis1	Calocera	viscosa	TUFC12733	2016-04-25	{'clade': 'Opisthokonta', 'kingdom': 'Fungi', 'phylum': 'Basidiomycota', 'subphylum': 'Agaricomycotina', 'class': 'Dacrymycetes', 'order': 'Dacrymycetales', 'family': 'Dacrymycetaceae', 'subfamily': ''}	ncbi	2016-04-23	Kcalvis1
camtin1	Camillea	tinctor	CBS20356	v1.0	{'clade': 'sordariomyceta', 'kingdom': 'Fungi', 'phylum': 'Ascomycota', 'subphylum': 'Pezizomycotina', 'class': 'Sordariomycetes', 'subclass': 'Xylariomycetidae', 'order': 'Xylariales', 'family': 'Xylariaceae', 'subfamily': ''}	jgi	Franco MEE et al.,2021	CtCBS203_1
canafr1	Candida	africana		2021-07-27	{'clade': 'saccharomyceta', 'kingdom': 'Fungi', 'phylum': 'Ascomycota', 'subphylum': 'Saccharomycotina', 'class': 'Saccharomycetes', 'order': 'Saccharomycetales', 'family': '', 'subfamily': ''}	ncbi	2021-07-27	Kcanafr1
canalb10	Candida	albicans	P75063	20141117	{'clade': 'saccharomyceta', 'kingdom': 'Fungi', 'phylum': 'Ascomycota', 'subphylum': 'Saccharomycotina', 'class': 'Saccharomycetes', 'order': 'Saccharomycetales', 'family': '', 'subfamily': ''}	ncbi	2014-11-10	SAMN01048014
canalb11	Candida	albicans	P57072	20141105	{'clade': 'saccharomyceta', 'kingdom': 'Fungi', 'phylum': 'Ascomycota', 'subphylum': 'Saccharomycotina', 'class': 'Saccharomycetes', 'order': 'Saccharomycetales', 'family': '', 'subfamily': ''}	ncbi	2014-11-05	SAMN00767978
canalb12	Candida	albicans	12C	20141110	{'clade': 'saccharomyceta', 'kingdom': 'Fungi', 'phylum': 'Ascomycota', 'subphylum': 'Saccharomycotina', 'class': 'Saccharomycetes', 'order': 'Saccharomycetales', 'family': '', 'subfamily': ''}	ncbi	2014-11-10	SAMN00767974
canalb13	Candida	albicans	P94015	20141117	{'clade': 'saccharomyceta', 'kingdom': 'Fungi', 'phylum': 'Ascomycota', 'subphylum': 'Saccharomycotina', 'class': 'Saccharomycetes', 'order': 'Saccharomycetales', 'family': '', 'subfamily': ''}	ncbi	2014-11-05	SAMN01048005
canalb14	Candida	albicans	19F	20141117	{'clade': 'saccharomyceta', 'kingdom': 'Fungi', 'phylum': 'Ascomycota', 'subphylum': 'Saccharomycotina', 'class': 'Saccharomycetes', 'order': 'Saccharomycetales', 'family': '', 'subfamily': ''}	ncbi	2014-11-10	SAMN01048008
canalb15	Candida	albicans	P60002	20141117	{'clade': 'saccharomyceta', 'kingdom': 'Fungi', 'phylum': 'Ascomycota', 'subphylum': 'Saccharomycotina', 'class': 'Saccharomycetes', 'order': 'Saccharomycetales', 'family': '', 'subfamily': ''}	ncbi	2014-11-17	SAMN01048007
canalb16	Candida	albicans	Ca6	20141117	{'clade': 'saccharomyceta', 'kingdom': 'Fungi', 'phylum': 'Ascomycota', 'subphylum': 'Saccharomycotina', 'class': 'Saccharomycetes', 'order': 'Saccharomycetales', 'family': '', 'subfamily': ''}	ncbi	2014-11-17	SAMN03164130
canalb17	Candida	albicans	P37037	20141117	{'clade': 'saccharomyceta', 'kingdom': 'Fungi', 'phylum': 'Ascomycota', 'subphylum': 'Saccharomycotina', 'class': 'Saccharomycetes', 'order': 'Saccharomycetales', 'family': '', 'subfamily': ''}	ncbi	2014-11-05	SAMN01048011
canalb18	Candida	albicans	P76067	20141117	{'clade': 'saccharomyceta', 'kingdom': 'Fungi', 'phylum': 'Ascomycota', 'subphylum': 'Saccharomycotina', 'class': 'Saccharomycetes', 'order': 'Saccharomycetales', 'family': '', 'subfamily': ''}	ncbi	2014-11-17	SAMN01048017
canalb19	Candida	albicans	P75010	20141117	{'clade': 'saccharomyceta', 'kingdom': 'Fungi', 'phylum': 'Ascomycota', 'subphylum': 'Saccharomycotina', 'class': 'Saccharomycetes', 'order': 'Saccharomycetales', 'family': '', 'subfamily': ''}	ncbi	2014-11-17	SAMN00769059
canalb2	Candida	albicans	WO1	20140806	{'clade': 'saccharomyceta', 'kingdom': 'Fungi', 'phylum': 'Ascomycota', 'subphylum': 'Saccharomycotina', 'class': 'Saccharomycetes', 'order': 'Saccharomycetales', 'family': '', 'subfamily': ''}	ncbi	2006-03-28	SAMN02953609
canalb20	Candida	albicans	P37005	20141117	{'clade': 'saccharomyceta', 'kingdom': 'Fungi', 'phylum': 'Ascomycota', 'subphylum': 'Saccharomycotina', 'class': 'Saccharomycetes', 'order': 'Saccharomycetales', 'family': '', 'subfamily': ''}	ncbi	2014-11-05	SAMN01048006
canalb21	Candida	albicans	P78042	20141117	{'clade': 'saccharomyceta', 'kingdom': 'Fungi', 'phylum': 'Ascomycota', 'subphylum': 'Saccharomycotina', 'class': 'Saccharomycetes', 'order': 'Saccharomycetales', 'family': '', 'subfamily': ''}	ncbi	2014-11-17	SAMN01048015
canalb22	Candida	albicans	GC75	20141105	{'clade': 'saccharomyceta', 'kingdom': 'Fungi', 'phylum': 'Ascomycota', 'subphylum': 'Saccharomycotina', 'class': 'Saccharomycetes', 'order': 'Saccharomycetales', 'family': '', 'subfamily': ''}	ncbi	2014-11-05	SAMN00767984
canalb23	Candida	albicans	P78048	20141117	{'clade': 'saccharomyceta', 'kingdom': 'Fungi', 'phylum': 'Ascomycota', 'subphylum': 'Saccharomycotina', 'class': 'Saccharomycetes', 'order': 'Saccharomycetales', 'family': '', 'subfamily': ''}	ncbi	2014-11-05	SAMN01048009
canalb24	Candida	albicans	P57055	20141117	{'clade': 'saccharomyceta', 'kingdom': 'Fungi', 'phylum': 'Ascomycota', 'subphylum': 'Saccharomycotina', 'class': 'Saccharomycetes', 'order': 'Saccharomycetales', 'family': '', 'subfamily': ''}	ncbi	2014-11-10	SAMN01048013
canalb25	Candida	albicans	P34048	20141117	{'clade': 'saccharomyceta', 'kingdom': 'Fungi', 'phylum': 'Ascomycota', 'subphylum': 'Saccharomycotina', 'class': 'Saccharomycetes', 'order': 'Saccharomycetales', 'family': '', 'subfamily': ''}	ncbi	2014-11-10	SAMN01048010
canalb26	Candida	albicans	P75016	20141117	{'clade': 'saccharomyceta', 'kingdom': 'Fungi', 'phylum': 'Ascomycota', 'subphylum': 'Saccharomycotina', 'class': 'Saccharomycetes', 'order': 'Saccharomycetales', 'family': '', 'subfamily': ''}	ncbi	2014-11-17	SAMN01048012
canalb27	Candida	albicans	Ca529L	20181019	{'clade': 'saccharomyceta', 'kingdom': 'Fungi', 'phylum': 'Ascomycota', 'subphylum': 'Saccharomycotina', 'class': 'Saccharomycetes', 'order': 'Saccharomycetales', 'family': '', 'subfamily': ''}	ncbi	2014-05-15	SAMN02058435
canalb28	Candida	albicans	SC5314	2018-04-04	{'clade': 'saccharomyceta', 'kingdom': 'Fungi', 'phylum': 'Ascomycota', 'subphylum': 'Saccharomycotina', 'class': 'Saccharomycetes', 'order': 'Saccharomycetales', 'family': '', 'subfamily': ''}	ncbi	2016-10-12	Kcanalb28
canalb3	Candida	albicans		20200803	{'clade': 'saccharomyceta', 'kingdom': 'Fungi', 'phylum': 'Ascomycota', 'subphylum': 'Saccharomycotina', 'class': 'Saccharomycetes', 'order': 'Saccharomycetales', 'family': '', 'subfamily': ''}	ncbi	2020-08-03	SAMN11056371
canalb4	Candida	albicans	P87	20141110	{'clade': 'saccharomyceta', 'kingdom': 'Fungi', 'phylum': 'Ascomycota', 'subphylum': 'Saccharomycotina', 'class': 'Saccharomycetes', 'order': 'Saccharomycetales', 'family': '', 'subfamily': ''}	ncbi	2014-11-10	SAMN00767982
canalb7	Candida	albicans	L26	20141117	{'clade': 'saccharomyceta', 'kingdom': 'Fungi', 'phylum': 'Ascomycota', 'subphylum': 'Saccharomycotina', 'class': 'Saccharomycetes', 'order': 'Saccharomycetales', 'family': '', 'subfamily': ''}	ncbi	2014-11-10	SAMN01048004
canalb8	Candida	albicans	P37039	20141117	{'clade': 'saccharomyceta', 'kingdom': 'Fungi', 'phylum': 'Ascomycota', 'subphylum': 'Saccharomycotina', 'class': 'Saccharomycetes', 'order': 'Saccharomycetales', 'family': '', 'subfamily': ''}	ncbi	2014-11-17	SAMN00767975
canalb9	Candida	albicans	P76055	20141117	{'clade': 'saccharomyceta', 'kingdom': 'Fungi', 'phylum': 'Ascomycota', 'subphylum': 'Saccharomycotina', 'class': 'Saccharomycetes', 'order': 'Saccharomycetales', 'family': '', 'subfamily': ''}	ncbi	2014-11-17	SAMN01048016
cananz1	Cantharellus	anzutake	C23	v1.0	{'clade': 'Opisthokonta', 'kingdom': 'Fungi', 'phylum': 'Basidiomycota', 'subphylum': 'Agaricomycotina', 'class': 'Agaricomycetes', 'order': 'Cantharellales', 'family': 'Cantharellaceae', 'subfamily': ''}	jgi	Miyauchi S et al.,2020	Cananz1
canara1	Candida	arabinofermentans	NRRLYB2248	v1.0	{'clade': 'saccharomyceta', 'kingdom': 'Fungi', 'phylum': 'Ascomycota', 'subphylum': 'Saccharomycotina', 'class': 'Saccharomycetes', 'order': 'Saccharomycetales', 'family': '', 'subfamily': ''}	jgi	Riley R et al.,2016	Canar1
canaur1	Candida	auris		20190812	{'clade': 'saccharomyceta', 'kingdom': 'Fungi', 'phylum': 'Ascomycota', 'subphylum': 'Saccharomycotina', 'class': 'Saccharomycetes', 'order': 'Saccharomycetales', 'family': '', 'subfamily': ''}	ncbi	2017-11-15	SAMN05379609
canaur2	Candida	auris		20190910	{'clade': 'saccharomyceta', 'kingdom': 'Fungi', 'phylum': 'Ascomycota', 'subphylum': 'Saccharomycotina', 'class': 'Saccharomycetes', 'order': 'Saccharomycetales', 'family': '', 'subfamily': ''}	ncbi	2019-09-04	SAMN05379608
canaur3	Candida	auris		20210205	{'clade': 'saccharomyceta', 'kingdom': 'Fungi', 'phylum': 'Ascomycota', 'subphylum': 'Saccharomycotina', 'class': 'Saccharomycetes', 'order': 'Saccharomycetales', 'family': '', 'subfamily': ''}	ncbi	2021-02-05	SAMN11570381
canaur4	Candida	auris		20190905	{'clade': 'saccharomyceta', 'kingdom': 'Fungi', 'phylum': 'Ascomycota', 'subphylum': 'Saccharomycotina', 'class': 'Saccharomycetes', 'order': 'Saccharomycetales', 'family': '', 'subfamily': ''}	ncbi	2019-09-05	SAMN05379621
canaur5	Candida	auris		20191011	{'clade': 'saccharomyceta', 'kingdom': 'Fungi', 'phylum': 'Ascomycota', 'subphylum': 'Saccharomycotina', 'class': 'Saccharomycetes', 'order': 'Saccharomycetales', 'family': '', 'subfamily': ''}	ncbi	2019-07-10	SAMD00117055
canaur6	Candida	auris		20190812	{'clade': 'saccharomyceta', 'kingdom': 'Fungi', 'phylum': 'Ascomycota', 'subphylum': 'Saccharomycotina', 'class': 'Saccharomycetes', 'order': 'Saccharomycetales', 'family': '', 'subfamily': ''}	ncbi	2017-11-07	SAMN05379624
canaur7	Candida	auris		20190812	{'clade': 'saccharomyceta', 'kingdom': 'Fungi', 'phylum': 'Ascomycota', 'subphylum': 'Saccharomycotina', 'class': 'Saccharomycetes', 'order': 'Saccharomycetales', 'family': '', 'subfamily': ''}	ncbi	2018-03-23	SAMN05379619
canaur8	Candida	auris		20170804	{'clade': 'saccharomyceta', 'kingdom': 'Fungi', 'phylum': 'Ascomycota', 'subphylum': 'Saccharomycotina', 'class': 'Saccharomycetes', 'order': 'Saccharomycetales', 'family': '', 'subfamily': ''}	ncbi	2015-07-30	SAMN03200169
canboi1	Candida	boidinii	NRRLY2332	0	{'clade': 'saccharomyceta', 'kingdom': 'Fungi', 'phylum': 'Ascomycota', 'subphylum': 'Saccharomycotina', 'class': 'Saccharomycetes', 'order': 'Saccharomycetales', 'family': '', 'subfamily': ''}	jgi	Krassowski T et al.,2018	Canbo1
cancal1	Candida	californica		20210108	{'clade': 'saccharomyceta', 'kingdom': 'Fungi', 'phylum': 'Ascomycota', 'subphylum': 'Saccharomycotina', 'class': 'Saccharomycetes', 'order': 'Saccharomycetales', 'family': '', 'subfamily': ''}	ncbi	2021-01-08	SAMN08581127
cancal2	Candida	californica		20210108	{'clade': 'saccharomyceta', 'kingdom': 'Fungi', 'phylum': 'Ascomycota', 'subphylum': 'Saccharomycotina', 'class': 'Saccharomycetes', 'order': 'Saccharomycetales', 'family': '', 'subfamily': ''}	ncbi	2021-01-08	SAMN08581125
candub1	Candida	dubliniensis	CD36	0	{'clade': 'saccharomyceta', 'kingdom': 'Fungi', 'phylum': 'Ascomycota', 'subphylum': 'Saccharomycotina', 'class': 'Saccharomycetes', 'order': 'Saccharomycetales', 'family': '', 'subfamily': ''}	jgi	Jackson AP et al.,2009	Candu1
canduo1	Candida	duobushaemulonis		20190909	{'clade': 'saccharomyceta', 'kingdom': 'Fungi', 'phylum': 'Ascomycota', 'subphylum': 'Saccharomycotina', 'class': 'Saccharomycetes', 'order': 'Saccharomycetales', 'family': '', 'subfamily': ''}	ncbi	2018-02-13	SAMN08161465
cangla1	Candida	glabrata		20170925	{'clade': 'saccharomyceta', 'kingdom': 'Fungi', 'phylum': 'Ascomycota', 'subphylum': 'Saccharomycotina', 'class': 'Saccharomycetes', 'order': 'Saccharomycetales', 'family': '', 'subfamily': ''}	ncbi	2004-06-30	SAMEA3138172
cangla10	Candida	glabrata		20160210	{'clade': 'saccharomyceta', 'kingdom': 'Fungi', 'phylum': 'Ascomycota', 'subphylum': 'Saccharomycotina', 'class': 'Saccharomycetes', 'order': 'Saccharomycetales', 'family': '', 'subfamily': ''}	ncbi	2015-12-15	SAMN04121077
cangla11	Candida	glabrata		20171025	{'clade': 'saccharomyceta', 'kingdom': 'Fungi', 'phylum': 'Ascomycota', 'subphylum': 'Saccharomycotina', 'class': 'Saccharomycetes', 'order': 'Saccharomycetales', 'family': '', 'subfamily': ''}	ncbi	2017-10-25	SAMEA4436741
cangla12	Candida	glabrata		20171025	{'clade': 'saccharomyceta', 'kingdom': 'Fungi', 'phylum': 'Ascomycota', 'subphylum': 'Saccharomycotina', 'class': 'Saccharomycetes', 'order': 'Saccharomycetales', 'family': '', 'subfamily': ''}	ncbi	2017-10-25	SAMEA91282918
cangla13	Candida	glabrata		20160209	{'clade': 'saccharomyceta', 'kingdom': 'Fungi', 'phylum': 'Ascomycota', 'subphylum': 'Saccharomycotina', 'class': 'Saccharomycetes', 'order': 'Saccharomycetales', 'family': '', 'subfamily': ''}	ncbi	2015-12-15	SAMN04121075
cangla2	Candida	glabrata		20200817	{'clade': 'saccharomyceta', 'kingdom': 'Fungi', 'phylum': 'Ascomycota', 'subphylum': 'Saccharomycotina', 'class': 'Saccharomycetes', 'order': 'Saccharomycetales', 'family': '', 'subfamily': ''}	ncbi	2020-08-17	SAMN13836662
cangla3	Candida	glabrata		20200707	{'clade': 'saccharomyceta', 'kingdom': 'Fungi', 'phylum': 'Ascomycota', 'subphylum': 'Saccharomycotina', 'class': 'Saccharomycetes', 'order': 'Saccharomycetales', 'family': '', 'subfamily': ''}	ncbi	2020-02-03	SAMN13613350
cangla4	Candida	glabrata		20170714	{'clade': 'saccharomyceta', 'kingdom': 'Fungi', 'phylum': 'Ascomycota', 'subphylum': 'Saccharomycotina', 'class': 'Saccharomycetes', 'order': 'Saccharomycetales', 'family': '', 'subfamily': ''}	ncbi	2017-07-13	SAMN06328411
cangla5	Candida	glabrata		20170714	{'clade': 'saccharomyceta', 'kingdom': 'Fungi', 'phylum': 'Ascomycota', 'subphylum': 'Saccharomycotina', 'class': 'Saccharomycetes', 'order': 'Saccharomycetales', 'family': '', 'subfamily': ''}	ncbi	2017-07-13	SAMN06328412
cangla6	Candida	glabrata		20160209	{'clade': 'saccharomyceta', 'kingdom': 'Fungi', 'phylum': 'Ascomycota', 'subphylum': 'Saccharomycotina', 'class': 'Saccharomycetes', 'order': 'Saccharomycetales', 'family': '', 'subfamily': ''}	ncbi	2015-12-15	SAMN04121076
cangla7	Candida	glabrata		20160209	{'clade': 'saccharomyceta', 'kingdom': 'Fungi', 'phylum': 'Ascomycota', 'subphylum': 'Saccharomycotina', 'class': 'Saccharomycetes', 'order': 'Saccharomycetales', 'family': '', 'subfamily': ''}	ncbi	2015-12-15	SAMN04121073
cangla8	Candida	glabrata		20160209	{'clade': 'saccharomyceta', 'kingdom': 'Fungi', 'phylum': 'Ascomycota', 'subphylum': 'Saccharomycotina', 'class': 'Saccharomycetes', 'order': 'Saccharomycetales', 'family': '', 'subfamily': ''}	ncbi	2015-12-15	SAMN04121074
cangla9	Candida	glabrata		20160209	{'clade': 'saccharomyceta', 'kingdom': 'Fungi', 'phylum': 'Ascomycota', 'subphylum': 'Saccharomycotina', 'class': 'Saccharomycetes', 'order': 'Saccharomycetales', 'family': '', 'subfamily': ''}	ncbi	2015-12-15	SAMN04121078
canhae1	Candida	haemuloni		20190909	{'clade': 'saccharomyceta', 'kingdom': 'Fungi', 'phylum': 'Ascomycota', 'subphylum': 'Saccharomycotina', 'class': 'Saccharomycetes', 'order': 'Saccharomycetales', 'family': '', 'subfamily': ''}	ncbi	2018-02-13	SAMN08161437
canhae2	Candida	haemuloni	varvulneris	20200408	{'clade': 'saccharomyceta', 'kingdom': 'Fungi', 'phylum': 'Ascomycota', 'subphylum': 'Saccharomycotina', 'class': 'Saccharomycetes', 'order': 'Saccharomycetales', 'family': '', 'subfamily': ''}	ncbi	2020-04-08	SAMN12529702
canhae3	Candida	haemuloni	varvulneris	20200408	{'clade': 'saccharomyceta', 'kingdom': 'Fungi', 'phylum': 'Ascomycota', 'subphylum': 'Saccharomycotina', 'class': 'Saccharomycetes', 'order': 'Saccharomycetales', 'family': '', 'subfamily': ''}	ncbi	2020-04-08	SAMN12529703
caninc1	Candida	inconspicua		20190429	{'clade': 'saccharomyceta', 'kingdom': 'Fungi', 'phylum': 'Ascomycota', 'subphylum': 'Saccharomycotina', 'class': 'Saccharomycetes', 'order': 'Saccharomycetales', 'family': '', 'subfamily': ''}	ncbi	2019-04-29	SAMN10845833
canint1	Candida	intermedia		20161125	{'clade': 'saccharomyceta', 'kingdom': 'Fungi', 'phylum': 'Ascomycota', 'subphylum': 'Saccharomycotina', 'class': 'Saccharomycetes', 'order': 'Saccharomycetales', 'family': '', 'subfamily': ''}	ncbi	2016-11-25	SAMEA4029010
canint2	Candida	intermedia		20161125	{'clade': 'saccharomyceta', 'kingdom': 'Fungi', 'phylum': 'Ascomycota', 'subphylum': 'Saccharomycotina', 'class': 'Saccharomycetes', 'order': 'Saccharomycetales', 'family': '', 'subfamily': ''}	ncbi	2016-11-25	SAMEA4029009
canmal1	Candida	maltosa	Xu316	20140811	{'clade': 'saccharomyceta', 'kingdom': 'Fungi', 'phylum': 'Ascomycota', 'subphylum': 'Saccharomycotina', 'class': 'Saccharomycetes', 'order': 'Saccharomycetales', 'family': '', 'subfamily': ''}	ncbi	2013-03-06	SAMN02981501
canmet1	Candida	metapsilosis		20210401	{'clade': 'saccharomyceta', 'kingdom': 'Fungi', 'phylum': 'Ascomycota', 'subphylum': 'Saccharomycotina', 'class': 'Saccharomycetes', 'order': 'Saccharomycetales', 'family': '', 'subfamily': ''}	ncbi	2021-04-01	SAMN17016193
canort1	Candida	orthopsilosis	Co90125	0	{'clade': 'saccharomyceta', 'kingdom': 'Fungi', 'phylum': 'Ascomycota', 'subphylum': 'Saccharomycotina', 'class': 'Saccharomycetes', 'order': 'Saccharomycetales', 'family': '', 'subfamily': ''}	jgi	Riccombeni A et al.,N/D	Canor1
canpar1	Candida	parapsilosis	CDC317	0	{'clade': 'saccharomyceta', 'kingdom': 'Fungi', 'phylum': 'Ascomycota', 'subphylum': 'Saccharomycotina', 'class': 'Saccharomycetes', 'order': 'Saccharomycetales', 'family': '', 'subfamily': ''}	jgi	Butler G et al.,2009	Canpa1
canpse1	Candida	pseudohaemulonii		20190909	{'clade': 'saccharomyceta', 'kingdom': 'Fungi', 'phylum': 'Ascomycota', 'subphylum': 'Saccharomycotina', 'class': 'Saccharomycetes', 'order': 'Saccharomycetales', 'family': '', 'subfamily': ''}	ncbi	2018-03-22	SAMN08714088
cansub1	Candida	subhashii		2021-07-13	{'clade': 'saccharomyceta', 'kingdom': 'Fungi', 'phylum': 'Ascomycota', 'subphylum': 'Saccharomycotina', 'class': 'Saccharomycetes', 'order': 'Saccharomycetales', 'family': '', 'subfamily': ''}	ncbi	2021-07-13	Kcansub1
cantan1	Candida	tanzawaensis	NRRLY17324	v1.0	{'clade': 'saccharomyceta', 'kingdom': 'Fungi', 'phylum': 'Ascomycota', 'subphylum': 'Saccharomycotina', 'class': 'Saccharomycetes', 'order': 'Saccharomycetales', 'family': '', 'subfamily': ''}	jgi	Riley R et al.,2016	Canta1
cantro1	Candida	tropicalis	MYA3404	0	{'clade': 'saccharomyceta', 'kingdom': 'Fungi', 'phylum': 'Ascomycota', 'subphylum': 'Saccharomycotina', 'class': 'Saccharomycetes', 'order': 'Saccharomycetales', 'family': '', 'subfamily': ''}	jgi	Guin K et al.,2020	Cantro1
canvis1	Candida	viswanathii		20180718	{'clade': 'saccharomyceta', 'kingdom': 'Fungi', 'phylum': 'Ascomycota', 'subphylum': 'Saccharomycotina', 'class': 'Saccharomycetes', 'order': 'Saccharomycetales', 'family': '', 'subfamily': ''}	ncbi	2018-07-18	SAMN08818848
capcor1	Capronia	coronata	CBS61796	0	{'clade': 'leotiomyceta', 'kingdom': 'Fungi', 'phylum': 'Ascomycota', 'subphylum': 'Pezizomycotina', 'class': 'Eurotiomycetes', 'subclass': 'Chaetothyriomycetidae', 'order': 'Chaetothyriales', 'family': 'Herpotrichiellaceae', 'subfamily': ''}	jgi	Teixeira MM et al.,2017	Capcor1
capepi1	Capronia	epimyces	CBS60696	0	{'clade': 'leotiomyceta', 'kingdom': 'Fungi', 'phylum': 'Ascomycota', 'subphylum': 'Pezizomycotina', 'class': 'Eurotiomycetes', 'subclass': 'Chaetothyriomycetidae', 'order': 'Chaetothyriales', 'family': 'Herpotrichiellaceae', 'subfamily': ''}	jgi	Teixeira MM et al.,2017	Capep1
capsem1	Capronia	semiimmersa	CBS27337	0	{'clade': 'leotiomyceta', 'kingdom': 'Fungi', 'phylum': 'Ascomycota', 'subphylum': 'Pezizomycotina', 'class': 'Eurotiomycetes', 'subclass': 'Chaetothyriomycetidae', 'order': 'Chaetothyriales', 'family': 'Herpotrichiellaceae', 'subfamily': ''}	jgi	Teixeira MM et al.,2017	Capse1
catang1	Catenaria	anguillulae	PL171	v2.0	{'clade': 'Opisthokonta', 'kingdom': 'Fungi', 'phylum': 'Blastocladiomycota', 'class': 'Blastocladiomycetes', 'order': 'Blastocladiales', 'family': 'Catenariaceae', 'subphylum': '', 'subfamily': ''}	jgi	Mondo SJ et al.,2017	Catan2
caupro1	Caulochytrium	protostelioides	ATCC52028	v1.0	{'clade': 'Opisthokonta', 'kingdom': 'Fungi', 'phylum': 'Chytridiomycota', 'class': 'Chytridiomycetes', 'order': 'Caulochytriales', 'family': 'Caulochytriaceae', 'subphylum': '', 'subfamily': ''}	jgi	Ahrendt SR et al.,2018	Caupr1
caupro2	Caulochytrium	protostelioides	ATCC52028singlecell	v1.0	{'clade': 'Opisthokonta', 'kingdom': 'Fungi', 'phylum': 'Chytridiomycota', 'class': 'Chytridiomycetes', 'order': 'Caulochytriales', 'family': 'Caulochytriaceae', 'subphylum': '', 'subfamily': ''}	jgi	Ahrendt SR et al.,2018	Caupr_SCcomb
cengeo1	Cenococcum	geophilum	158	v2.0	{'clade': 'dothideomyceta', 'kingdom': 'Fungi', 'phylum': 'Ascomycota', 'subphylum': 'Pezizomycotina', 'class': 'Dothideomycetes', 'subclass': 'Pleosporomycetidae', 'family': 'Gloniaceae', 'order': '', 'subfamily': ''}	jgi	Peter M et al.,2016	Cenge3
cerber1	Cercospora	berteroae	CBS53871	0	{'clade': 'dothideomyceta', 'kingdom': 'Fungi', 'phylum': 'Ascomycota', 'subphylum': 'Pezizomycotina', 'class': 'Dothideomycetes', 'subclass': 'Dothideomycetidae', 'order': 'Mycosphaerellales', 'family': 'Mycosphaerellaceae', 'subfamily': ''}	jgi	de Jonge R et al.,2018	Cerbe1
cerbet1	Cercospora	beticola		20171103	{'clade': 'dothideomyceta', 'kingdom': 'Fungi', 'phylum': 'Ascomycota', 'subphylum': 'Pezizomycotina', 'class': 'Dothideomycetes', 'subclass': 'Dothideomycetidae', 'order': 'Mycosphaerellales', 'family': 'Mycosphaerellaceae', 'subfamily': ''}	ncbi	2017-11-02	SAMN03265455
cerbom1	Ceraceosorus	bombacis	ATCC22867	0	{'clade': 'Opisthokonta', 'kingdom': 'Fungi', 'phylum': 'Basidiomycota', 'subphylum': 'Ustilaginomycotina', 'class': 'Exobasidiomycetes', 'order': 'Ceraceosorales', 'family': 'Ceraceosoraceae', 'subfamily': ''}	jgi	Sharma R et al.,2015	Cerbo1
cerfim1	Ceratocystis	fimbriata	CBS114723	20171018	{'clade': 'sordariomyceta', 'kingdom': 'Fungi', 'phylum': 'Ascomycota', 'subphylum': 'Pezizomycotina', 'class': 'Sordariomycetes', 'subclass': 'Hypocreomycetidae', 'order': 'Microascales', 'family': 'Ceratocystidaceae', 'subfamily': ''}	ncbi	2013-05-06	SAMN01985854
cergua1	Ceraceosorus	guamensis	MCA4658	v1.0	{'clade': 'Opisthokonta', 'kingdom': 'Fungi', 'phylum': 'Basidiomycota', 'subphylum': 'Ustilaginomycotina', 'class': 'Exobasidiomycetes', 'order': 'Ceraceosorales', 'family': 'Ceraceosoraceae', 'subfamily': ''}	jgi	Kijpornyongpan T et al.,2018	Cersp1
cerkik1	Cercospora	kikuchii		2021-07-08	{'clade': 'dothideomyceta', 'kingdom': 'Fungi', 'phylum': 'Ascomycota', 'subphylum': 'Pezizomycotina', 'class': 'Dothideomycetes', 'subclass': 'Dothideomycetidae', 'order': 'Mycosphaerellales', 'family': 'Mycosphaerellaceae', 'subfamily': ''}	ncbi	2021-07-08	Kcerkik1
cerpla1	Ceratocystis	platani		20150423	{'clade': 'sordariomyceta', 'kingdom': 'Fungi', 'phylum': 'Ascomycota', 'subphylum': 'Pezizomycotina', 'class': 'Sordariomycetes', 'subclass': 'Hypocreomycetidae', 'order': 'Microascales', 'family': 'Ceratocystidaceae', 'subfamily': ''}	ncbi	2015-04-23	SAMN03418558
cersp.10	Ceratobasidium	sp.	AGBa	2021-02-18	{'clade': 'Opisthokonta', 'kingdom': 'Fungi', 'phylum': 'Basidiomycota', 'subphylum': 'Agaricomycotina', 'class': 'Agaricomycetes', 'order': 'Cantharellales', 'family': 'Ceratobasidiaceae', 'subfamily': ''}	ncbi	2021-02-18	Kcersp.10
cersp.13	Ceratobasidium	sp.	392	2021-08-18	{'clade': 'Opisthokonta', 'kingdom': 'Fungi', 'phylum': 'Basidiomycota', 'subphylum': 'Agaricomycotina', 'class': 'Agaricomycetes', 'order': 'Cantharellales', 'family': 'Ceratobasidiaceae', 'subfamily': ''}	ncbi	2021-08-18	Kcersp.13
cersp.14	Ceratobasidium	sp.	370	2021-08-18	{'clade': 'Opisthokonta', 'kingdom': 'Fungi', 'phylum': 'Basidiomycota', 'subphylum': 'Agaricomycotina', 'class': 'Agaricomycetes', 'order': 'Cantharellales', 'family': 'Ceratobasidiaceae', 'subfamily': ''}	ncbi	2021-08-18	Kcersp.14
cersp.15	Ceratobasidium	sp.	UAMH11750	2021-08-18	{'clade': 'Opisthokonta', 'kingdom': 'Fungi', 'phylum': 'Basidiomycota', 'subphylum': 'Agaricomycotina', 'class': 'Agaricomycetes', 'order': 'Cantharellales', 'family': 'Ceratobasidiaceae', 'subfamily': ''}	ncbi	2021-08-18	Kcersp.15
cersp.16	Ceratobasidium	sp.	428	2021-08-16	{'clade': 'Opisthokonta', 'kingdom': 'Fungi', 'phylum': 'Basidiomycota', 'subphylum': 'Agaricomycotina', 'class': 'Agaricomycetes', 'order': 'Cantharellales', 'family': 'Ceratobasidiaceae', 'subfamily': ''}	ncbi	2021-08-16	Kcersp.16
cersp.17	Ceratobasidium	sp.	414	2021-08-16	{'clade': 'Opisthokonta', 'kingdom': 'Fungi', 'phylum': 'Basidiomycota', 'subphylum': 'Agaricomycotina', 'class': 'Agaricomycetes', 'order': 'Cantharellales', 'family': 'Ceratobasidiaceae', 'subfamily': ''}	ncbi	2021-08-16	Kcersp.17
cersp.4	Ceratobasidium	sp.	anastomosisgroupIDN8442	v1.0	{'clade': 'Opisthokonta', 'kingdom': 'Fungi', 'phylum': 'Basidiomycota', 'subphylum': 'Agaricomycotina', 'class': 'Agaricomycetes', 'order': 'Cantharellales', 'family': 'Ceratobasidiaceae', 'subfamily': ''}	jgi	Miyauchi S et al.,2020	CerAGI
cersp.8	Ceratobasidium	sp.	AGI	2020-11-10	{'clade': 'Opisthokonta', 'kingdom': 'Fungi', 'phylum': 'Basidiomycota', 'subphylum': 'Agaricomycotina', 'class': 'Agaricomycetes', 'order': 'Cantharellales', 'family': 'Ceratobasidiaceae', 'subfamily': ''}	ncbi	2020-10-27	Kcersp.8
certhe1	Ceratobasidium	theobromae		20191015	{'clade': 'Opisthokonta', 'kingdom': 'Fungi', 'phylum': 'Basidiomycota', 'subphylum': 'Agaricomycotina', 'class': 'Agaricomycetes', 'order': 'Cantharellales', 'family': 'Ceratobasidiaceae', 'subfamily': ''}	ncbi	2019-10-15	SAMN11038547
cerzea1	Cercospora	zeae-maydis	SCOH15	2020-03-24	{'clade': 'dothideomyceta', 'kingdom': 'Fungi', 'phylum': 'Ascomycota', 'subphylum': 'Pezizomycotina', 'class': 'Dothideomycetes', 'subclass': 'Dothideomycetidae', 'order': 'Mycosphaerellales', 'family': 'Mycosphaerellaceae', 'subfamily': ''}	ncbi	2020-01-31	Kcerzea1
cerzei1	Cercospora	zeina		20171219	{'clade': 'dothideomyceta', 'kingdom': 'Fungi', 'phylum': 'Ascomycota', 'subphylum': 'Pezizomycotina', 'class': 'Dothideomycetes', 'subclass': 'Dothideomycetidae', 'order': 'Mycosphaerellales', 'family': 'Mycosphaerellaceae', 'subfamily': ''}	ncbi	2017-12-19	SAMN06067857
chafun1	Chaetomium	funicola	MPISDFRAT0129	v1.0	{'clade': 'sordariomyceta', 'kingdom': 'Fungi', 'phylum': 'Ascomycota', 'subphylum': 'Pezizomycotina', 'class': 'Sordariomycetes', 'subclass': 'Sordariomycetidae', 'order': 'Sordariales', 'family': 'Chaetomiaceae', 'subfamily': ''}	jgi	Mesny F et al.,2021	Chafu1
chaglo1	Chaetomium	globosum	MPISDFRAT0079	v1.0	{'clade': 'sordariomyceta', 'kingdom': 'Fungi', 'phylum': 'Ascomycota', 'subphylum': 'Pezizomycotina', 'class': 'Sordariomycetes', 'subclass': 'Sordariomycetidae', 'order': 'Sordariales', 'family': 'Chaetomiaceae', 'subfamily': ''}	jgi	Mesny F et al.,2021	Chagl1
chaglo2	Chaetomium	globosum	CBS14851	2014-08-06	{'clade': 'sordariomyceta', 'kingdom': 'Fungi', 'phylum': 'Ascomycota', 'subphylum': 'Pezizomycotina', 'class': 'Sordariomycetes', 'subclass': 'Sordariomycetidae', 'order': 'Sordariales', 'family': 'Chaetomiaceae', 'subfamily': ''}	ncbi	2005-03-14	Kchaglo2
chalon1	Chalara	longipes	BDJ	v1.0	{'clade': 'sordariomyceta', 'kingdom': 'Fungi', 'phylum': 'Ascomycota', 'subphylum': 'Pezizomycotina', 'class': 'Leotiomycetes', 'order': 'Helotiales', 'family': '', 'subfamily': ''}	jgi	Barbi F et al.,2020	Chalo1
chasp.2	Chaetomium	sp.	MPICAGEAT0009	v1.0	{'clade': 'sordariomyceta', 'kingdom': 'Fungi', 'phylum': 'Ascomycota', 'subphylum': 'Pezizomycotina', 'class': 'Sordariomycetes', 'subclass': 'Sordariomycetidae', 'order': 'Sordariales', 'family': 'Chaetomiaceae', 'subfamily': ''}	jgi	Mesny F et al.,2021	Chame1
chasp.4	Chaetothyriales	sp.	CBS134920	20181029	{'clade': 'leotiomyceta', 'kingdom': 'Fungi', 'phylum': 'Ascomycota', 'subphylum': 'Pezizomycotina', 'class': 'Eurotiomycetes', 'subclass': 'Chaetothyriomycetidae', 'order': '', 'family': '', 'subfamily': ''}	ncbi	2018-10-29	SAMN09487414
chasp.5	Chaetothyriales	sp.	CBS135597	20181102	{'clade': 'leotiomyceta', 'kingdom': 'Fungi', 'phylum': 'Ascomycota', 'subphylum': 'Pezizomycotina', 'class': 'Eurotiomycetes', 'subclass': 'Chaetothyriomycetidae', 'order': '', 'family': '', 'subfamily': ''}	ncbi	2018-11-02	SAMN09487417
chasp.6	Chaetothyriales	sp.	CBS132003	20181102	{'clade': 'leotiomyceta', 'kingdom': 'Fungi', 'phylum': 'Ascomycota', 'subphylum': 'Pezizomycotina', 'class': 'Eurotiomycetes', 'subclass': 'Chaetothyriomycetidae', 'order': '', 'family': '', 'subfamily': ''}	ncbi	2018-11-02	SAMN09487416
chasp.7	Chaetothyriales	sp.	CBS134916	20181102	{'clade': 'leotiomyceta', 'kingdom': 'Fungi', 'phylum': 'Ascomycota', 'subphylum': 'Pezizomycotina', 'class': 'Eurotiomycetes', 'subclass': 'Chaetothyriomycetidae', 'order': '', 'family': '', 'subfamily': ''}	ncbi	2018-11-02	SAMN09487415
chasp.8	Chaetomium	sp.	MPISDFRAT0129	2021-10-29	{'clade': 'sordariomyceta', 'kingdom': 'Fungi', 'phylum': 'Ascomycota', 'subphylum': 'Pezizomycotina', 'class': 'Sordariomycetes', 'subclass': 'Sordariomycetidae', 'order': 'Sordariales', 'family': 'Chaetomiaceae', 'subfamily': ''}	ncbi	2021-10-29	Kchasp.8
chathe1	Chaetomium	thermophilum	varthermophilumDSM1495	0	{'clade': 'sordariomyceta', 'kingdom': 'Fungi', 'phylum': 'Ascomycota', 'subphylum': 'Pezizomycotina', 'class': 'Sordariomycetes', 'subclass': 'Sordariomycetidae', 'order': 'Sordariales', 'family': 'Chaetomiaceae', 'subfamily': ''}	jgi	Amlacher S et al.,2011~Bock T et al.,2014	Chathe1
chivir1	Chiua	virens		2021-08-27	{'clade': 'Opisthokonta', 'kingdom': 'Fungi', 'phylum': 'Basidiomycota', 'subphylum': 'Agaricomycotina', 'class': 'Agaricomycetes', 'subclass': 'Agaricomycetidae', 'order': 'Boletales', 'suborder': 'Boletineae', 'family': 'Boletaceae', 'subfamily': 'Zangioideae'}	ncbi	2021-08-27	Kchivir1
chlaer1	Chlorociboria	aeruginascens		20190226	{'clade': 'sordariomyceta', 'kingdom': 'Fungi', 'phylum': 'Ascomycota', 'subphylum': 'Pezizomycotina', 'class': 'Leotiomycetes', 'order': 'Helotiales', 'family': 'Chlorociboriaceae', 'subfamily': ''}	ncbi	2017-08-29	SAMN06706673
choven1	Choiromyces	venosus	1206131	v1.0	{'clade': 'saccharomyceta', 'kingdom': 'Fungi', 'phylum': 'Ascomycota', 'subphylum': 'Pezizomycotina', 'class': 'Pezizomycetes', 'order': 'Pezizales', 'family': 'Tuberaceae', 'subfamily': ''}	jgi	Murat C et al.,2018	Chove1
chycon1	Chytriomyces	confervae		20190701	{'clade': 'Opisthokonta', 'kingdom': 'Fungi', 'phylum': 'Chytridiomycota', 'class': 'Chytridiomycetes', 'order': 'Chytridiales', 'family': 'Chytriomycetaceae', 'subphylum': '', 'subfamily': ''}	ncbi	2019-07-01	SAMN08987275
citmat1	Citeromyces	matritensis	NRRLY2407	0	{'clade': 'saccharomyceta', 'kingdom': 'Fungi', 'phylum': 'Ascomycota', 'subphylum': 'Saccharomycotina', 'class': 'Saccharomycetes', 'order': 'Saccharomycetales', 'family': 'Saccharomycetaceae', 'subfamily': ''}	jgi	Krassowski T et al.,2018	Citma1
claaff1	Claviceps	aff.	humidiphilagroupG2b	2021-05-14	{'clade': 'sordariomyceta', 'kingdom': 'Fungi', 'phylum': 'Ascomycota', 'subphylum': 'Pezizomycotina', 'class': 'Sordariomycetes', 'subclass': 'Hypocreomycetidae', 'order': 'Hypocreales', 'family': 'Clavicipitaceae', 'subfamily': ''}	ncbi	2021-05-14	Kclaaff1
claaff2	Claviceps	aff.	purpurea	2021-05-14	{'clade': 'sordariomyceta', 'kingdom': 'Fungi', 'phylum': 'Ascomycota', 'subphylum': 'Pezizomycotina', 'class': 'Sordariomycetes', 'subclass': 'Hypocreomycetidae', 'order': 'Hypocreales', 'family': 'Clavicipitaceae', 'subfamily': ''}	ncbi	2021-05-14	Kclaaff2
claafr1	Claviceps	africana		2021-05-14	{'clade': 'sordariomyceta', 'kingdom': 'Fungi', 'phylum': 'Ascomycota', 'subphylum': 'Pezizomycotina', 'class': 'Sordariomycetes', 'subclass': 'Hypocreomycetidae', 'order': 'Hypocreales', 'family': 'Clavicipitaceae', 'subfamily': ''}	ncbi	2021-05-14	Kclaafr1
claaqu1	Clavariopsis	aquatica	WDA001	0	{'clade': 'dothideomyceta', 'kingdom': 'Fungi', 'phylum': 'Ascomycota', 'subphylum': 'Pezizomycotina', 'class': 'Dothideomycetes', 'subclass': 'Pleosporomycetidae', 'order': 'Pleosporales', 'family': '', 'subfamily': ''}	jgi	Heeger F et al.,2021	Claaq1
claaru1	Claviceps	arundinis		2021-05-14	{'clade': 'sordariomyceta', 'kingdom': 'Fungi', 'phylum': 'Ascomycota', 'subphylum': 'Pezizomycotina', 'class': 'Sordariomycetes', 'subclass': 'Hypocreomycetidae', 'order': 'Hypocreales', 'family': 'Clavicipitaceae', 'subfamily': ''}	ncbi	2021-05-14	Kclaaru1
claaru2	Claviceps	arundinis		2021-05-14	{'clade': 'sordariomyceta', 'kingdom': 'Fungi', 'phylum': 'Ascomycota', 'subphylum': 'Pezizomycotina', 'class': 'Sordariomycetes', 'subclass': 'Hypocreomycetidae', 'order': 'Hypocreales', 'family': 'Clavicipitaceae', 'subfamily': ''}	ncbi	2021-05-14	Kclaaru2
claban1	Cladophialophora	bantiana	CBS17352	0	{'clade': 'leotiomyceta', 'kingdom': 'Fungi', 'phylum': 'Ascomycota', 'subphylum': 'Pezizomycotina', 'class': 'Eurotiomycetes', 'subclass': 'Chaetothyriomycetidae', 'order': 'Chaetothyriales', 'family': 'Herpotrichiellaceae', 'subfamily': ''}	jgi	Teixeira MM et al.,2017	Claba1
clacap1	Claviceps	capensis		2021-05-14	{'clade': 'sordariomyceta', 'kingdom': 'Fungi', 'phylum': 'Ascomycota', 'subphylum': 'Pezizomycotina', 'class': 'Sordariomycetes', 'subclass': 'Hypocreomycetidae', 'order': 'Hypocreales', 'family': 'Clavicipitaceae', 'subfamily': ''}	ncbi	2021-05-14	Kclacap1
clacar1	Cladophialophora	carrionii	CBS16054	0	{'clade': 'leotiomyceta', 'kingdom': 'Fungi', 'phylum': 'Ascomycota', 'subphylum': 'Pezizomycotina', 'class': 'Eurotiomycetes', 'subclass': 'Chaetothyriomycetidae', 'order': 'Chaetothyriales', 'family': 'Herpotrichiellaceae', 'subfamily': ''}	jgi	Teixeira MM et al.,2017	Claca1
clacit1	Claviceps	citrina		2021-05-14	{'clade': 'sordariomyceta', 'kingdom': 'Fungi', 'phylum': 'Ascomycota', 'subphylum': 'Pezizomycotina', 'class': 'Sordariomycetes', 'subclass': 'Hypocreomycetidae', 'order': 'Hypocreales', 'family': 'Clavicipitaceae', 'subfamily': ''}	ncbi	2021-05-14	Kclacit1
clacyp1	Claviceps	cyperi		2021-05-14	{'clade': 'sordariomyceta', 'kingdom': 'Fungi', 'phylum': 'Ascomycota', 'subphylum': 'Pezizomycotina', 'class': 'Sordariomycetes', 'subclass': 'Hypocreomycetidae', 'order': 'Hypocreales', 'family': 'Clavicipitaceae', 'subfamily': ''}	ncbi	2021-05-14	Kclacyp1
cladig1	Claviceps	digitariae		2021-05-14	{'clade': 'sordariomyceta', 'kingdom': 'Fungi', 'phylum': 'Ascomycota', 'subphylum': 'Pezizomycotina', 'class': 'Sordariomycetes', 'subclass': 'Hypocreomycetidae', 'order': 'Hypocreales', 'family': 'Clavicipitaceae', 'subfamily': ''}	ncbi	2021-05-14	Kcladig1
claely1	Clathrospora	elynae	CBS16151	v1.0	{'clade': 'dothideomyceta', 'kingdom': 'Fungi', 'phylum': 'Ascomycota', 'subphylum': 'Pezizomycotina', 'class': 'Dothideomycetes', 'subclass': 'Pleosporomycetidae', 'order': 'Pleosporales', 'family': 'Diademaceae', 'subfamily': ''}	jgi	Haridas S et al.,2020	Clael1
claful1	Cladosporium	fulvum		v1.0	{'clade': 'dothideomyceta', 'kingdom': 'Fungi', 'phylum': 'Ascomycota', 'subphylum': 'Pezizomycotina', 'class': 'Dothideomycetes', 'subclass': 'Dothideomycetidae', 'order': 'Cladosporiales', 'family': 'Cladosporiaceae', 'subfamily': ''}	jgi	de Wit PJ et al.,N/D~Ohm RA et al.,N/D	Clafu1
clagra1	Cladonia	grayi	CgrDA2mycss	v2.0	{'clade': 'OSLEUM clade', 'kingdom': 'Fungi', 'phylum': 'Ascomycota', 'subphylum': 'Pezizomycotina', 'class': 'Lecanoromycetes', 'subclass': 'Lecanoromycetidae', 'order': 'Lecanorales', 'suborder': 'Lecanorineae', 'family': 'Cladoniaceae', 'subfamily': ''}	jgi	Armaleo D et al.,2019	Clagr3
clahum1	Claviceps	humidiphila		2021-05-14	{'clade': 'sordariomyceta', 'kingdom': 'Fungi', 'phylum': 'Ascomycota', 'subphylum': 'Pezizomycotina', 'class': 'Sordariomycetes', 'subclass': 'Hypocreomycetidae', 'order': 'Hypocreales', 'family': 'Clavicipitaceae', 'subfamily': ''}	ncbi	2021-05-14	Kclahum1
claimm1	Cladophialophora	immunda	CBS83496	0	{'clade': 'leotiomyceta', 'kingdom': 'Fungi', 'phylum': 'Ascomycota', 'subphylum': 'Pezizomycotina', 'class': 'Eurotiomycetes', 'subclass': 'Chaetothyriomycetidae', 'order': 'Chaetothyriales', 'family': 'Herpotrichiellaceae', 'subfamily': ''}	jgi	Teixeira MM et al.,2017	Claim1
clalov1	Claviceps	lovelessii		2021-05-14	{'clade': 'sordariomyceta', 'kingdom': 'Fungi', 'phylum': 'Ascomycota', 'subphylum': 'Pezizomycotina', 'class': 'Sordariomycetes', 'subclass': 'Hypocreomycetidae', 'order': 'Hypocreales', 'family': 'Clavicipitaceae', 'subfamily': ''}	ncbi	2021-05-14	Kclalov1
clalus2	Clavispora	lusitaniae	ATCC42720	0	{'clade': 'saccharomyceta', 'kingdom': 'Fungi', 'phylum': 'Ascomycota', 'subphylum': 'Saccharomycotina', 'class': 'Saccharomycetes', 'order': 'Saccharomycetales', 'family': 'Metschnikowiaceae', 'subfamily': ''}	jgi	Butler G et al.,2009	Clalu1_2
clamax1	Claviceps	maximensis		2021-05-14	{'clade': 'sordariomyceta', 'kingdom': 'Fungi', 'phylum': 'Ascomycota', 'subphylum': 'Pezizomycotina', 'class': 'Sordariomycetes', 'subclass': 'Hypocreomycetidae', 'order': 'Hypocreales', 'family': 'Clavicipitaceae', 'subfamily': ''}	ncbi	2021-05-14	Kclamax1
clamon1	Claviceps	monticola		2021-05-14	{'clade': 'sordariomyceta', 'kingdom': 'Fungi', 'phylum': 'Ascomycota', 'subphylum': 'Pezizomycotina', 'class': 'Sordariomycetes', 'subclass': 'Hypocreomycetidae', 'order': 'Hypocreales', 'family': 'Clavicipitaceae', 'subfamily': ''}	ncbi	2021-05-14	Kclamon1
clapaz1	Claviceps	pazoutovae		2021-05-14	{'clade': 'sordariomyceta', 'kingdom': 'Fungi', 'phylum': 'Ascomycota', 'subphylum': 'Pezizomycotina', 'class': 'Sordariomycetes', 'subclass': 'Hypocreomycetidae', 'order': 'Hypocreales', 'family': 'Clavicipitaceae', 'subfamily': ''}	ncbi	2021-05-14	Kclapaz1
clapsa1	Cladophialophora	psammophila	CBS110553	0	{'clade': 'leotiomyceta', 'kingdom': 'Fungi', 'phylum': 'Ascomycota', 'subphylum': 'Pezizomycotina', 'class': 'Eurotiomycetes', 'subclass': 'Chaetothyriomycetidae', 'order': 'Chaetothyriales', 'family': 'Herpotrichiellaceae', 'subfamily': ''}	jgi	Teixeira MM et al.,2017	Claps1
clapur1	Claviceps	purpurea	201	0	{'clade': 'sordariomyceta', 'kingdom': 'Fungi', 'phylum': 'Ascomycota', 'subphylum': 'Pezizomycotina', 'class': 'Sordariomycetes', 'subclass': 'Hypocreomycetidae', 'order': 'Hypocreales', 'family': 'Clavicipitaceae', 'subfamily': ''}	jgi	Schardl CL et al.,N/D	Clapu1
clapus1	Claviceps	pusilla		2021-05-14	{'clade': 'sordariomyceta', 'kingdom': 'Fungi', 'phylum': 'Ascomycota', 'subphylum': 'Pezizomycotina', 'class': 'Sordariomycetes', 'subclass': 'Hypocreomycetidae', 'order': 'Hypocreales', 'family': 'Clavicipitaceae', 'subfamily': ''}	ncbi	2021-05-14	Kclapus1
clapyx1	Clavicorona	pyxidata	HHB10654	v1.0	{'clade': 'Opisthokonta', 'kingdom': 'Fungi', 'phylum': 'Basidiomycota', 'subphylum': 'Agaricomycotina', 'class': 'Agaricomycetes', 'order': 'Russulales', 'family': 'Auriscalpiaceae', 'subfamily': ''}	jgi	Looney B et al.,2021	Clapy1
clasor1	Claviceps	sorghi		2021-05-14	{'clade': 'sordariomyceta', 'kingdom': 'Fungi', 'phylum': 'Ascomycota', 'subphylum': 'Pezizomycotina', 'class': 'Sordariomycetes', 'subclass': 'Hypocreomycetidae', 'order': 'Hypocreales', 'family': 'Clavicipitaceae', 'subfamily': ''}	ncbi	2021-05-14	Kclasor1
clasp.1	Clavulina	sp.	PMI390	20201028	{'clade': 'Opisthokonta', 'kingdom': 'Fungi', 'phylum': 'Basidiomycota', 'subphylum': 'Agaricomycotina', 'class': 'Agaricomycetes', 'order': 'Cantharellales', 'family': 'Hydnaceae', 'subfamily': ''}	ncbi	2020-10-28	SAMN02744644
clasp.10	Claviceps	sp.	LM84groupG4	2021-05-14	{'clade': 'sordariomyceta', 'kingdom': 'Fungi', 'phylum': 'Ascomycota', 'subphylum': 'Pezizomycotina', 'class': 'Sordariomycetes', 'subclass': 'Hypocreomycetidae', 'order': 'Hypocreales', 'family': 'Clavicipitaceae', 'subfamily': ''}	ncbi	2021-05-14	Kclasp.10
clasp.11	Claviceps	sp.	LM220groupG6	2021-05-14	{'clade': 'sordariomyceta', 'kingdom': 'Fungi', 'phylum': 'Ascomycota', 'subphylum': 'Pezizomycotina', 'class': 'Sordariomycetes', 'subclass': 'Hypocreomycetidae', 'order': 'Hypocreales', 'family': 'Clavicipitaceae', 'subfamily': ''}	ncbi	2021-05-14	Kclasp.11
clasp.2	Claviceps	sp.	LM218groupG6	2021-05-14	{'clade': 'sordariomyceta', 'kingdom': 'Fungi', 'phylum': 'Ascomycota', 'subphylum': 'Pezizomycotina', 'class': 'Sordariomycetes', 'subclass': 'Hypocreomycetidae', 'order': 'Hypocreales', 'family': 'Clavicipitaceae', 'subfamily': ''}	ncbi	2021-05-14	Kclasp.2
clasp.3	Claviceps	sp.	LM77groupG4	2021-05-14	{'clade': 'sordariomyceta', 'kingdom': 'Fungi', 'phylum': 'Ascomycota', 'subphylum': 'Pezizomycotina', 'class': 'Sordariomycetes', 'subclass': 'Hypocreomycetidae', 'order': 'Hypocreales', 'family': 'Clavicipitaceae', 'subfamily': ''}	ncbi	2021-05-14	Kclasp.3
clasp.4	Claviceps	sp.	Clav32groupG5	2021-05-14	{'clade': 'sordariomyceta', 'kingdom': 'Fungi', 'phylum': 'Ascomycota', 'subphylum': 'Pezizomycotina', 'class': 'Sordariomycetes', 'subclass': 'Hypocreomycetidae', 'order': 'Hypocreales', 'family': 'Clavicipitaceae', 'subfamily': ''}	ncbi	2021-05-14	Kclasp.4
clasp.5	Claviceps	sp.	Clav50groupG5	2021-05-14	{'clade': 'sordariomyceta', 'kingdom': 'Fungi', 'phylum': 'Ascomycota', 'subphylum': 'Pezizomycotina', 'class': 'Sordariomycetes', 'subclass': 'Hypocreomycetidae', 'order': 'Hypocreales', 'family': 'Clavicipitaceae', 'subfamily': ''}	ncbi	2021-05-14	Kclasp.5
clasp.6	Claviceps	sp.	LM78groupG4	2021-05-14	{'clade': 'sordariomyceta', 'kingdom': 'Fungi', 'phylum': 'Ascomycota', 'subphylum': 'Pezizomycotina', 'class': 'Sordariomycetes', 'subclass': 'Hypocreomycetidae', 'order': 'Hypocreales', 'family': 'Clavicipitaceae', 'subfamily': ''}	ncbi	2021-05-14	Kclasp.6
clasp.7	Claviceps	sp.	LM219groupG6	2021-05-14	{'clade': 'sordariomyceta', 'kingdom': 'Fungi', 'phylum': 'Ascomycota', 'subphylum': 'Pezizomycotina', 'class': 'Sordariomycetes', 'subclass': 'Hypocreomycetidae', 'order': 'Hypocreales', 'family': 'Clavicipitaceae', 'subfamily': ''}	ncbi	2021-05-14	Kclasp.7
clasp.8	Claviceps	sp.	LM454groupG7	2021-05-14	{'clade': 'sordariomyceta', 'kingdom': 'Fungi', 'phylum': 'Ascomycota', 'subphylum': 'Pezizomycotina', 'class': 'Sordariomycetes', 'subclass': 'Hypocreomycetidae', 'order': 'Hypocreales', 'family': 'Clavicipitaceae', 'subfamily': ''}	ncbi	2021-05-14	Kclasp.8
clasp.9	Claviceps	sp.	LM458groupG5	2021-05-14	{'clade': 'sordariomyceta', 'kingdom': 'Fungi', 'phylum': 'Ascomycota', 'subphylum': 'Pezizomycotina', 'class': 'Sordariomycetes', 'subclass': 'Hypocreomycetidae', 'order': 'Hypocreales', 'family': 'Clavicipitaceae', 'subfamily': ''}	ncbi	2021-05-14	Kclasp.9
claspa1	Claviceps	spartinae		2021-05-14	{'clade': 'sordariomyceta', 'kingdom': 'Fungi', 'phylum': 'Ascomycota', 'subphylum': 'Pezizomycotina', 'class': 'Sordariomycetes', 'subclass': 'Hypocreomycetidae', 'order': 'Hypocreales', 'family': 'Clavicipitaceae', 'subfamily': ''}	ncbi	2021-05-14	Kclaspa1
clasph1	Cladosporium	sphaerospermum	UM843	0	{'clade': 'dothideomyceta', 'kingdom': 'Fungi', 'phylum': 'Ascomycota', 'subphylum': 'Pezizomycotina', 'class': 'Dothideomycetes', 'subclass': 'Dothideomycetidae', 'order': 'Cladosporiales', 'family': 'Cladosporiaceae', 'subfamily': ''}	jgi	Ng KP et al.,2012	Clasph1
clayeg1	Cladophialophora	yegresii	CBS114405	0	{'clade': 'leotiomyceta', 'kingdom': 'Fungi', 'phylum': 'Ascomycota', 'subphylum': 'Pezizomycotina', 'class': 'Eurotiomycetes', 'subclass': 'Chaetothyriomycetidae', 'order': 'Chaetothyriales', 'family': 'Herpotrichiellaceae', 'subfamily': ''}	jgi	Teixeira MM et al.,2017	Claye1
cligib1	Clitocybe	gibba	IJFMA808	v1.0	{'clade': 'Opisthokonta', 'kingdom': 'Fungi', 'phylum': 'Basidiomycota', 'subphylum': 'Agaricomycotina', 'class': 'Agaricomycetes', 'subclass': 'Agaricomycetidae', 'order': 'Agaricales', 'family': 'Tricholomataceae', 'subfamily': ''}	jgi	Ruiz-Dueñas FJ et al.,2020	Cligib1
cloaqu1	Clohesyomyces	aquaticus		v1.0	{'clade': 'dothideomyceta', 'kingdom': 'Fungi', 'phylum': 'Ascomycota', 'subphylum': 'Pezizomycotina', 'class': 'Dothideomycetes', 'subclass': 'Pleosporomycetidae', 'order': 'Pleosporales', 'family': 'Lindgomycetaceae', 'subfamily': ''}	jgi	Mondo SJ et al.,2017	Cloaq1
clobys1	Clonostachys	byssicola		2021-01-25	{'clade': 'sordariomyceta', 'kingdom': 'Fungi', 'phylum': 'Ascomycota', 'subphylum': 'Pezizomycotina', 'class': 'Sordariomycetes', 'subclass': 'Hypocreomycetidae', 'order': 'Hypocreales', 'family': 'Bionectriaceae', 'subfamily': ''}	ncbi	2021-01-25	Kclobys1
clorhi1	Clonostachys	rhizophaga		2021-01-25	{'clade': 'sordariomyceta', 'kingdom': 'Fungi', 'phylum': 'Ascomycota', 'subphylum': 'Pezizomycotina', 'class': 'Sordariomycetes', 'subclass': 'Hypocreomycetidae', 'order': 'Hypocreales', 'family': 'Bionectriaceae', 'subfamily': ''}	ncbi	2021-01-25	Kclorhi1
closol1	Clonostachys	solani		2021-01-25	{'clade': 'sordariomyceta', 'kingdom': 'Fungi', 'phylum': 'Ascomycota', 'subphylum': 'Pezizomycotina', 'class': 'Sordariomycetes', 'subclass': 'Hypocreomycetidae', 'order': 'Hypocreales', 'family': 'Bionectriaceae', 'subfamily': ''}	ncbi	2021-01-25	Kclosol1
coccar1	Cochliobolus	carbonum	26R13	v1.0	{'clade': 'dothideomyceta', 'kingdom': 'Fungi', 'phylum': 'Ascomycota', 'subphylum': 'Pezizomycotina', 'class': 'Dothideomycetes', 'subclass': 'Pleosporomycetidae', 'order': 'Pleosporales', 'suborder': 'Pleosporineae', 'family': 'Pleosporaceae', 'subfamily': ''}	jgi	Condon BJ et al.,N/D	Cocca1
cocimm1	Coccidioides	immitis	RS	0	{'clade': 'leotiomyceta', 'kingdom': 'Fungi', 'phylum': 'Ascomycota', 'subphylum': 'Pezizomycotina', 'class': 'Eurotiomycetes', 'subclass': 'Eurotiomycetidae', 'order': 'Onygenales', 'family': '', 'subfamily': ''}	jgi	Sharpton TJ et al.,2009	Cocim1
cocimm2	Coccidioides	immitis	RMSCC3703	2015-07-13	{'clade': 'leotiomyceta', 'kingdom': 'Fungi', 'phylum': 'Ascomycota', 'subphylum': 'Pezizomycotina', 'class': 'Eurotiomycetes', 'subclass': 'Eurotiomycetidae', 'order': 'Onygenales', 'family': '', 'subfamily': ''}	ncbi	2007-07-12	Kcocimm2
cocimm3	Coccidioides	immitis	H5384	2015-07-13	{'clade': 'leotiomyceta', 'kingdom': 'Fungi', 'phylum': 'Ascomycota', 'subphylum': 'Pezizomycotina', 'class': 'Eurotiomycetes', 'subclass': 'Eurotiomycetidae', 'order': 'Onygenales', 'family': '', 'subfamily': ''}	ncbi	2006-09-22	Kcocimm3
cocimm4	Coccidioides	immitis	RMSCC2394	2015-07-13	{'clade': 'leotiomyceta', 'kingdom': 'Fungi', 'phylum': 'Ascomycota', 'subphylum': 'Pezizomycotina', 'class': 'Eurotiomycetes', 'subclass': 'Eurotiomycetidae', 'order': 'Onygenales', 'family': '', 'subfamily': ''}	ncbi	2006-11-02	Kcocimm4
coclun1	Cochliobolus	lunatus	m118	v2.0	{'clade': 'dothideomyceta', 'kingdom': 'Fungi', 'phylum': 'Ascomycota', 'subphylum': 'Pezizomycotina', 'class': 'Dothideomycetes', 'subclass': 'Pleosporomycetidae', 'order': 'Pleosporales', 'suborder': 'Pleosporineae', 'family': 'Pleosporaceae', 'subfamily': ''}	jgi	Condon BJ et al.,N/D	Coclu2
cocmiy1	Cochliobolus	miyabeanus	ATCC44560	v1.0	{'clade': 'dothideomyceta', 'kingdom': 'Fungi', 'phylum': 'Ascomycota', 'subphylum': 'Pezizomycotina', 'class': 'Dothideomycetes', 'subclass': 'Pleosporomycetidae', 'order': 'Pleosporales', 'suborder': 'Pleosporineae', 'family': 'Pleosporaceae', 'subfamily': ''}	jgi	Condon BJ et al.,N/D	Cocmi1
cocpos2	Coccidioides	posadasii	C735deltaSOWgp	0	{'clade': 'leotiomyceta', 'kingdom': 'Fungi', 'phylum': 'Ascomycota', 'subphylum': 'Pezizomycotina', 'class': 'Eurotiomycetes', 'subclass': 'Eurotiomycetidae', 'order': 'Onygenales', 'family': '', 'subfamily': ''}	jgi	Sharpton TJ et al.,2009	Cocpo1_1
cocpos3	Coccidioides	posadasii	Silveira	0	{'clade': 'leotiomyceta', 'kingdom': 'Fungi', 'phylum': 'Ascomycota', 'subphylum': 'Pezizomycotina', 'class': 'Eurotiomycetes', 'subclass': 'Eurotiomycetidae', 'order': 'Onygenales', 'family': '', 'subfamily': ''}	jgi	Neafsey DE et al.,2010	Cocpos1
cocpos4	Coccidioides	posadasii	strSilveira	2015-07-13	{'clade': 'leotiomyceta', 'kingdom': 'Fungi', 'phylum': 'Ascomycota', 'subphylum': 'Pezizomycotina', 'class': 'Eurotiomycetes', 'subclass': 'Eurotiomycetidae', 'order': 'Onygenales', 'family': '', 'subfamily': ''}	ncbi	2007-05-31	Kcocpos4
cocpos5	Coccidioides	posadasii	RMSCC3488	2015-06-29	{'clade': 'leotiomyceta', 'kingdom': 'Fungi', 'phylum': 'Ascomycota', 'subphylum': 'Pezizomycotina', 'class': 'Eurotiomycetes', 'subclass': 'Eurotiomycetidae', 'order': 'Onygenales', 'family': '', 'subfamily': ''}	ncbi	2007-07-12	Kcocpos5
cocsat1	Cochliobolus	sativus	ND90Pr	v1.0	{'clade': 'dothideomyceta', 'kingdom': 'Fungi', 'phylum': 'Ascomycota', 'subphylum': 'Pezizomycotina', 'class': 'Dothideomycetes', 'subclass': 'Pleosporomycetidae', 'order': 'Pleosporales', 'suborder': 'Pleosporineae', 'family': 'Pleosporaceae', 'subfamily': ''}	jgi	Ohm RA et al.,N/D~Condon BJ et al.,N/D	Cocsa1
cocvic1	Cochliobolus	victoriae	FI3	v1.0	{'clade': 'dothideomyceta', 'kingdom': 'Fungi', 'phylum': 'Ascomycota', 'subphylum': 'Pezizomycotina', 'class': 'Dothideomycetes', 'subclass': 'Pleosporomycetidae', 'order': 'Pleosporales', 'suborder': 'Pleosporineae', 'family': 'Pleosporaceae', 'subfamily': ''}	jgi	Condon BJ et al.,N/D	Cocvi1
coerev1	Coemansia	reversa	NRRL1564	v1.0	{'clade': 'Opisthokonta', 'kingdom': 'Fungi', 'phylum': 'Zoopagomycota', 'subphylum': 'Kickxellomycotina', 'class': 'Kickxellomycetes', 'order': 'Kickxellales', 'family': 'Kickxellaceae', 'subfamily': ''}	jgi	Chang Y et al.,2015	Coere1
colaen1	Colletotrichum	aenigma		20200706	{'clade': 'sordariomyceta', 'kingdom': 'Fungi', 'phylum': 'Ascomycota', 'subphylum': 'Pezizomycotina', 'class': 'Sordariomycetes', 'subclass': 'Hypocreomycetidae', 'order': 'Glomerellales', 'family': 'Glomerellaceae', 'subfamily': ''}	ncbi	2020-07-06	SAMN09531619
colasi1	Colletotrichum	asianum		20200103	{'clade': 'sordariomyceta', 'kingdom': 'Fungi', 'phylum': 'Ascomycota', 'subphylum': 'Pezizomycotina', 'class': 'Sordariomycetes', 'subclass': 'Hypocreomycetidae', 'order': 'Glomerellales', 'family': 'Glomerellaceae', 'subfamily': ''}	ncbi	2019-12-27	SAMN13475008
colcam1	Colletotrichum	camelliae		2021-09-10	{'clade': 'sordariomyceta', 'kingdom': 'Fungi', 'phylum': 'Ascomycota', 'subphylum': 'Pezizomycotina', 'class': 'Sordariomycetes', 'subclass': 'Hypocreomycetidae', 'order': 'Glomerellales', 'family': 'Glomerellaceae', 'subfamily': ''}	ncbi	2020-04-03	Kcolcam1
colchl1	Colletotrichum	chlorophyti	NTL11	0	{'clade': 'sordariomyceta', 'kingdom': 'Fungi', 'phylum': 'Ascomycota', 'subphylum': 'Pezizomycotina', 'class': 'Sordariomycetes', 'subclass': 'Hypocreomycetidae', 'order': 'Glomerellales', 'family': 'Glomerellaceae', 'subfamily': ''}	jgi	Gan P et al.,2017	Colch1
colcra1	Coleophoma	crateriformis		20180810	{'clade': 'sordariomyceta', 'kingdom': 'Fungi', 'phylum': 'Ascomycota', 'subphylum': 'Pezizomycotina', 'class': 'Leotiomycetes', 'order': 'Helotiales', 'family': 'Dermateaceae', 'subfamily': ''}	ncbi	2018-08-10	SAMN07177961
colcyl1	Coleophoma	cylindrospora		20180810	{'clade': 'sordariomyceta', 'kingdom': 'Fungi', 'phylum': 'Ascomycota', 'subphylum': 'Pezizomycotina', 'class': 'Leotiomycetes', 'order': 'Helotiales', 'family': 'Dermateaceae', 'subfamily': ''}	ncbi	2018-08-10	SAMN07195328
colfio1	Colletotrichum	fioriniae	PJ7	0	{'clade': 'sordariomyceta', 'kingdom': 'Fungi', 'phylum': 'Ascomycota', 'subphylum': 'Pezizomycotina', 'class': 'Sordariomycetes', 'subclass': 'Hypocreomycetidae', 'order': 'Glomerellales', 'family': 'Glomerellaceae', 'subfamily': ''}	jgi	Baroncelli R et al.,2014	Colfi1
colfru1	Colletotrichum	fructicola		20191218	{'clade': 'sordariomyceta', 'kingdom': 'Fungi', 'phylum': 'Ascomycota', 'subphylum': 'Pezizomycotina', 'class': 'Sordariomycetes', 'subclass': 'Hypocreomycetidae', 'order': 'Glomerellales', 'family': 'Glomerellaceae', 'subfamily': ''}	ncbi	2019-12-18	SAMN11398962
colfru2	Colletotrichum	fructicola	Naragc5	20200512	{'clade': 'sordariomyceta', 'kingdom': 'Fungi', 'phylum': 'Ascomycota', 'subphylum': 'Pezizomycotina', 'class': 'Sordariomycetes', 'subclass': 'Hypocreomycetidae', 'order': 'Glomerellales', 'family': 'Glomerellaceae', 'subfamily': ''}	ncbi	2012-12-12	SAMN02981487
colfru3	Colletotrichum	fructicola		20200706	{'clade': 'sordariomyceta', 'kingdom': 'Fungi', 'phylum': 'Ascomycota', 'subphylum': 'Pezizomycotina', 'class': 'Sordariomycetes', 'subclass': 'Hypocreomycetidae', 'order': 'Glomerellales', 'family': 'Glomerellaceae', 'subfamily': ''}	ncbi	2020-07-06	SAMN09531621
colfru4	Colletotrichum	fructicola		20200429	{'clade': 'sordariomyceta', 'kingdom': 'Fungi', 'phylum': 'Ascomycota', 'subphylum': 'Pezizomycotina', 'class': 'Sordariomycetes', 'subclass': 'Hypocreomycetidae', 'order': 'Glomerellales', 'family': 'Glomerellaceae', 'subfamily': ''}	ncbi	2020-04-29	SAMN09448926
colfru5	Colletotrichum	fructicola		20200601	{'clade': 'sordariomyceta', 'kingdom': 'Fungi', 'phylum': 'Ascomycota', 'subphylum': 'Pezizomycotina', 'class': 'Sordariomycetes', 'subclass': 'Hypocreomycetidae', 'order': 'Glomerellales', 'family': 'Glomerellaceae', 'subfamily': ''}	ncbi	2020-06-01	SAMN09531623
colfru6	Colletotrichum	fructicola		20200601	{'clade': 'sordariomyceta', 'kingdom': 'Fungi', 'phylum': 'Ascomycota', 'subphylum': 'Pezizomycotina', 'class': 'Sordariomycetes', 'subclass': 'Hypocreomycetidae', 'order': 'Glomerellales', 'family': 'Glomerellaceae', 'subfamily': ''}	ncbi	2020-06-01	SAMN09531622
colfru7	Colletotrichum	fructicola		20200601	{'clade': 'sordariomyceta', 'kingdom': 'Fungi', 'phylum': 'Ascomycota', 'subphylum': 'Pezizomycotina', 'class': 'Sordariomycetes', 'subclass': 'Hypocreomycetidae', 'order': 'Glomerellales', 'family': 'Glomerellaceae', 'subfamily': ''}	ncbi	2020-06-01	SAMN09531624
colglo1	Colletotrichum	gloeosporioides	Cg14	0	{'clade': 'sordariomyceta', 'kingdom': 'Fungi', 'phylum': 'Ascomycota', 'subphylum': 'Pezizomycotina', 'class': 'Sordariomycetes', 'subclass': 'Hypocreomycetidae', 'order': 'Glomerellales', 'family': 'Glomerellaceae', 'subfamily': ''}	jgi	Alkan N et al.,2013	Colgl1
colgra1	Colletotrichum	graminicola	M1001	0	{'clade': 'sordariomyceta', 'kingdom': 'Fungi', 'phylum': 'Ascomycota', 'subphylum': 'Pezizomycotina', 'class': 'Sordariomycetes', 'subclass': 'Hypocreomycetidae', 'order': 'Glomerellales', 'family': 'Glomerellaceae', 'subfamily': ''}	jgi	O'Connell RJ et al.,2012	Colgr1
colhig1	Colletotrichum	higginsianum	IMI349063	0	{'clade': 'sordariomyceta', 'kingdom': 'Fungi', 'phylum': 'Ascomycota', 'subphylum': 'Pezizomycotina', 'class': 'Sordariomycetes', 'subclass': 'Hypocreomycetidae', 'order': 'Glomerellales', 'family': 'Glomerellaceae', 'subfamily': ''}	jgi	Zampounis A et al.,2016~O'Connell RJ et al.,2012	Colhig2
colinc1	Colletotrichum	incanum	MAFF238712	0	{'clade': 'sordariomyceta', 'kingdom': 'Fungi', 'phylum': 'Ascomycota', 'subphylum': 'Pezizomycotina', 'class': 'Sordariomycetes', 'subclass': 'Hypocreomycetidae', 'order': 'Glomerellales', 'family': 'Glomerellaceae', 'subfamily': ''}	jgi	Gan P et al.,2016	Colin1
colkar1	Colletotrichum	karsti		20201208	{'clade': 'sordariomyceta', 'kingdom': 'Fungi', 'phylum': 'Ascomycota', 'subphylum': 'Pezizomycotina', 'class': 'Sordariomycetes', 'subclass': 'Hypocreomycetidae', 'order': 'Glomerellales', 'family': 'Glomerellaceae', 'subfamily': ''}	ncbi	2020-04-03	SAMN14421089
colmus1	Colletotrichum	musicola		20200818	{'clade': 'sordariomyceta', 'kingdom': 'Fungi', 'phylum': 'Ascomycota', 'subphylum': 'Pezizomycotina', 'class': 'Sordariomycetes', 'subclass': 'Hypocreomycetidae', 'order': 'Glomerellales', 'family': 'Glomerellaceae', 'subfamily': ''}	ncbi	2020-08-18	SAMN13025166
colnym1	Colletotrichum	nymphaeae	SA01	0	{'clade': 'sordariomyceta', 'kingdom': 'Fungi', 'phylum': 'Ascomycota', 'subphylum': 'Pezizomycotina', 'class': 'Sordariomycetes', 'subclass': 'Hypocreomycetidae', 'order': 'Glomerellales', 'family': 'Glomerellaceae', 'subfamily': ''}	jgi	Baroncelli R et al.,2016	Colny1
colorb1	Colletotrichum	orbiculare	104T	0	{'clade': 'sordariomyceta', 'kingdom': 'Fungi', 'phylum': 'Ascomycota', 'subphylum': 'Pezizomycotina', 'class': 'Sordariomycetes', 'subclass': 'Hypocreomycetidae', 'order': 'Glomerellales', 'family': 'Glomerellaceae', 'subfamily': ''}	jgi	Gan P et al.,2013	Colorb1
colorb2	Colletotrichum	orbiculare	MAFF240422	2019-03-22	{'clade': 'sordariomyceta', 'kingdom': 'Fungi', 'phylum': 'Ascomycota', 'subphylum': 'Pezizomycotina', 'class': 'Sordariomycetes', 'subclass': 'Hypocreomycetidae', 'order': 'Glomerellales', 'family': 'Glomerellaceae', 'subfamily': ''}	ncbi	2013-04-01	Kcolorb2
colorc1	Colletotrichum	orchidophilum	IMI309357	0	{'clade': 'sordariomyceta', 'kingdom': 'Fungi', 'phylum': 'Ascomycota', 'subphylum': 'Pezizomycotina', 'class': 'Sordariomycetes', 'subclass': 'Hypocreomycetidae', 'order': 'Glomerellales', 'family': 'Glomerellaceae', 'subfamily': ''}	jgi	Baroncelli R et al.,2018	Color1
colplu1	Colletotrichum	plurivorum		20200818	{'clade': 'sordariomyceta', 'kingdom': 'Fungi', 'phylum': 'Ascomycota', 'subphylum': 'Pezizomycotina', 'class': 'Sordariomycetes', 'subclass': 'Hypocreomycetidae', 'order': 'Glomerellales', 'family': 'Glomerellaceae', 'subfamily': ''}	ncbi	2020-08-18	SAMN13025176
colsal1	Colletotrichum	salicis	CBS60794	0	{'clade': 'sordariomyceta', 'kingdom': 'Fungi', 'phylum': 'Ascomycota', 'subphylum': 'Pezizomycotina', 'class': 'Sordariomycetes', 'subclass': 'Hypocreomycetidae', 'order': 'Glomerellales', 'family': 'Glomerellaceae', 'subfamily': ''}	jgi	Baroncelli R et al.,2016	Colsa1
colsco1	Colletotrichum	scovillei		20210309	{'clade': 'sordariomyceta', 'kingdom': 'Fungi', 'phylum': 'Ascomycota', 'subphylum': 'Pezizomycotina', 'class': 'Sordariomycetes', 'subclass': 'Hypocreomycetidae', 'order': 'Glomerellales', 'family': 'Glomerellaceae', 'subfamily': ''}	ncbi	2020-03-09	SAMN14073982
colshi1	Colletotrichum	shisoi		20190930	{'clade': 'sordariomyceta', 'kingdom': 'Fungi', 'phylum': 'Ascomycota', 'subphylum': 'Pezizomycotina', 'class': 'Sordariomycetes', 'subclass': 'Hypocreomycetidae', 'order': 'Glomerellales', 'family': 'Glomerellaceae', 'subfamily': ''}	ncbi	2019-07-09	SAMN08389744
colsia1	Colletotrichum	siamense		20200706	{'clade': 'sordariomyceta', 'kingdom': 'Fungi', 'phylum': 'Ascomycota', 'subphylum': 'Pezizomycotina', 'class': 'Sordariomycetes', 'subclass': 'Hypocreomycetidae', 'order': 'Glomerellales', 'family': 'Glomerellaceae', 'subfamily': ''}	ncbi	2020-07-06	SAMN09531620
colsia2	Colletotrichum	siamense		20200601	{'clade': 'sordariomyceta', 'kingdom': 'Fungi', 'phylum': 'Ascomycota', 'subphylum': 'Pezizomycotina', 'class': 'Sordariomycetes', 'subclass': 'Hypocreomycetidae', 'order': 'Glomerellales', 'family': 'Glomerellaceae', 'subfamily': ''}	ncbi	2020-06-01	SAMN09531625
colsia3	Colletotrichum	siamense		20200601	{'clade': 'sordariomyceta', 'kingdom': 'Fungi', 'phylum': 'Ascomycota', 'subphylum': 'Pezizomycotina', 'class': 'Sordariomycetes', 'subclass': 'Hypocreomycetidae', 'order': 'Glomerellales', 'family': 'Glomerellaceae', 'subfamily': ''}	ncbi	2020-06-01	SAMN09531627
colsia4	Colletotrichum	siamense		20200601	{'clade': 'sordariomyceta', 'kingdom': 'Fungi', 'phylum': 'Ascomycota', 'subphylum': 'Pezizomycotina', 'class': 'Sordariomycetes', 'subclass': 'Hypocreomycetidae', 'order': 'Glomerellales', 'family': 'Glomerellaceae', 'subfamily': ''}	ncbi	2020-06-01	SAMN09531628
colsia5	Colletotrichum	siamense		20200601	{'clade': 'sordariomyceta', 'kingdom': 'Fungi', 'phylum': 'Ascomycota', 'subphylum': 'Pezizomycotina', 'class': 'Sordariomycetes', 'subclass': 'Hypocreomycetidae', 'order': 'Glomerellales', 'family': 'Glomerellaceae', 'subfamily': ''}	ncbi	2020-06-01	SAMN09531626
colsid1	Colletotrichum	sidae		20190322	{'clade': 'sordariomyceta', 'kingdom': 'Fungi', 'phylum': 'Ascomycota', 'subphylum': 'Pezizomycotina', 'class': 'Sordariomycetes', 'subclass': 'Hypocreomycetidae', 'order': 'Glomerellales', 'family': 'Glomerellaceae', 'subfamily': ''}	ncbi	2019-03-22	SAMN08770262
colsim1	Colletotrichum	simmondsii	CBS122122	0	{'clade': 'sordariomyceta', 'kingdom': 'Fungi', 'phylum': 'Ascomycota', 'subphylum': 'Pezizomycotina', 'class': 'Sordariomycetes', 'subclass': 'Hypocreomycetidae', 'order': 'Glomerellales', 'family': 'Glomerellaceae', 'subfamily': ''}	jgi	Baroncelli R et al.,2016	Colsi1
colsoj1	Colletotrichum	sojae		20200818	{'clade': 'sordariomyceta', 'kingdom': 'Fungi', 'phylum': 'Ascomycota', 'subphylum': 'Pezizomycotina', 'class': 'Sordariomycetes', 'subclass': 'Hypocreomycetidae', 'order': 'Glomerellales', 'family': 'Glomerellaceae', 'subfamily': ''}	ncbi	2020-08-18	SAMN13025178
colspi1	Colletotrichum	spinosum		20190322	{'clade': 'sordariomyceta', 'kingdom': 'Fungi', 'phylum': 'Ascomycota', 'subphylum': 'Pezizomycotina', 'class': 'Sordariomycetes', 'subclass': 'Hypocreomycetidae', 'order': 'Glomerellales', 'family': 'Glomerellaceae', 'subfamily': ''}	ncbi	2019-03-22	SAMN08770268
colsub1	Colletotrichum	sublineola	TX430BB	0	{'clade': 'sordariomyceta', 'kingdom': 'Fungi', 'phylum': 'Ascomycota', 'subphylum': 'Pezizomycotina', 'class': 'Sordariomycetes', 'subclass': 'Hypocreomycetidae', 'order': 'Glomerellales', 'family': 'Glomerellaceae', 'subfamily': ''}	jgi	Baroncelli R et al.,2014	Colsub1
coltan1	Colletotrichum	tanaceti		20190514	{'clade': 'sordariomyceta', 'kingdom': 'Fungi', 'phylum': 'Ascomycota', 'subphylum': 'Pezizomycotina', 'class': 'Sordariomycetes', 'subclass': 'Hypocreomycetidae', 'order': 'Glomerellales', 'family': 'Glomerellaceae', 'subfamily': ''}	ncbi	2019-05-14	SAMN08130444
coltof2	Colletotrichum	tofieldiae	861	0	{'clade': 'sordariomyceta', 'kingdom': 'Fungi', 'phylum': 'Ascomycota', 'subphylum': 'Pezizomycotina', 'class': 'Sordariomycetes', 'subclass': 'Hypocreomycetidae', 'order': 'Glomerellales', 'family': 'Glomerellaceae', 'subfamily': ''}	jgi	Hacquard S et al.,2016	Colto1
coltri1	Colletotrichum	trifolii		20190322	{'clade': 'sordariomyceta', 'kingdom': 'Fungi', 'phylum': 'Ascomycota', 'subphylum': 'Pezizomycotina', 'class': 'Sordariomycetes', 'subclass': 'Hypocreomycetidae', 'order': 'Glomerellales', 'family': 'Glomerellaceae', 'subfamily': ''}	ncbi	2019-03-22	SAMN10475057
coltro1	Colletotrichum	tropicale		20200601	{'clade': 'sordariomyceta', 'kingdom': 'Fungi', 'phylum': 'Ascomycota', 'subphylum': 'Pezizomycotina', 'class': 'Sordariomycetes', 'subclass': 'Hypocreomycetidae', 'order': 'Glomerellales', 'family': 'Glomerellaceae', 'subfamily': ''}	ncbi	2020-06-01	SAMN09531630
coltru1	Colletotrichum	truncatum		20200818	{'clade': 'sordariomyceta', 'kingdom': 'Fungi', 'phylum': 'Ascomycota', 'subphylum': 'Pezizomycotina', 'class': 'Sordariomycetes', 'subclass': 'Hypocreomycetidae', 'order': 'Glomerellales', 'family': 'Glomerellaceae', 'subfamily': ''}	ncbi	2020-08-18	SAMN12683944
colvin1	Colletotrichum	viniferum		20200601	{'clade': 'sordariomyceta', 'kingdom': 'Fungi', 'phylum': 'Ascomycota', 'subphylum': 'Pezizomycotina', 'class': 'Sordariomycetes', 'subclass': 'Hypocreomycetidae', 'order': 'Glomerellales', 'family': 'Glomerellaceae', 'subfamily': ''}	ncbi	2020-06-01	SAMN09531629
conapo1	Coniosporium	apollinis	CBS100218	0	{'clade': 'dothideomyceta', 'kingdom': 'Fungi', 'phylum': 'Ascomycota', 'subphylum': 'Pezizomycotina', 'class': 'Dothideomycetes', 'order': '', 'family': '', 'subfamily': ''}	jgi	Teixeira MM et al.,2017	Conap1
concor1	Conidiobolus	coronatus	NRRL28638	v1.0	{'clade': 'Opisthokonta', 'kingdom': 'Fungi', 'phylum': 'Zoopagomycota', 'subphylum': 'Entomophthoromycotina', 'class': 'Entomophthoromycetes', 'order': 'Entomophthorales', 'family': 'Ancylistaceae', 'subfamily': ''}	jgi	Chang Y et al.,2015	Conco1
conlig1	Coniochaeta	ligniaria	NRRL30616	v1.0	{'clade': 'sordariomyceta', 'kingdom': 'Fungi', 'phylum': 'Ascomycota', 'subphylum': 'Pezizomycotina', 'class': 'Sordariomycetes', 'subclass': 'Sordariomycetidae', 'order': 'Coniochaetales', 'family': 'Coniochaetaceae', 'subfamily': ''}	jgi	Jiménez DJ et al.,2017	Conlig1
conoli1	Coniophora	olivacea	MUCL20566	v1.0	{'clade': 'Opisthokonta', 'kingdom': 'Fungi', 'phylum': 'Basidiomycota', 'subphylum': 'Agaricomycotina', 'class': 'Agaricomycetes', 'subclass': 'Agaricomycetidae', 'order': 'Boletales', 'suborder': 'Coniophorineae', 'family': 'Coniophoraceae', 'subfamily': ''}	jgi	Castanera R et al.,2017	Conol1
conpul1	Coniochaeta	pulveracea		20181011	{'clade': 'sordariomyceta', 'kingdom': 'Fungi', 'phylum': 'Ascomycota', 'subphylum': 'Pezizomycotina', 'class': 'Sordariomycetes', 'subclass': 'Sordariomycetidae', 'order': 'Coniochaetales', 'family': 'Coniochaetaceae', 'subfamily': ''}	ncbi	2018-10-11	SAMN09381543
conput1	Coniophora	puteana	RWD64598SS2	2014-08-11	{'clade': 'Opisthokonta', 'kingdom': 'Fungi', 'phylum': 'Basidiomycota', 'subphylum': 'Agaricomycotina', 'class': 'Agaricomycetes', 'subclass': 'Agaricomycetidae', 'order': 'Boletales', 'suborder': 'Coniophorineae', 'family': 'Coniophoraceae', 'subfamily': ''}	ncbi	2012-06-21	Kconput1
consp.1	Coniochaeta	sp.	2T21	v1.0	{'clade': 'sordariomyceta', 'kingdom': 'Fungi', 'phylum': 'Ascomycota', 'subphylum': 'Pezizomycotina', 'class': 'Sordariomycetes', 'subclass': 'Sordariomycetidae', 'order': 'Coniochaetales', 'family': 'Coniochaetaceae', 'subfamily': ''}	jgi	Mondo SJ et al.,N/D	Conioc1
copang1	Coprinellus	angulatus	CBS144469	v1.0	{'clade': 'Opisthokonta', 'kingdom': 'Fungi', 'phylum': 'Basidiomycota', 'subphylum': 'Agaricomycotina', 'class': 'Agaricomycetes', 'subclass': 'Agaricomycetidae', 'order': 'Agaricales', 'family': 'Psathyrellaceae', 'subfamily': ''}	jgi	Steindorff AS et al.,2021	Copang1
copcin1	Coprinopsis	cinerea	AmutBmutpab11	v1.0	{'clade': 'Opisthokonta', 'kingdom': 'Fungi', 'phylum': 'Basidiomycota', 'subphylum': 'Agaricomycotina', 'class': 'Agaricomycetes', 'subclass': 'Agaricomycetidae', 'order': 'Agaricales', 'family': 'Psathyrellaceae', 'subfamily': ''}	jgi	Muraguchi H et al.,N/D	Copci_AmutBmut1
copcin2	Coprinopsis	cinerea	okayama7130	2014-08-06	{'clade': 'Opisthokonta', 'kingdom': 'Fungi', 'phylum': 'Basidiomycota', 'subphylum': 'Agaricomycotina', 'class': 'Agaricomycetes', 'subclass': 'Agaricomycetidae', 'order': 'Agaricales', 'family': 'Psathyrellaceae', 'subfamily': ''}	ncbi	2003-07-30	Kcopcin2
copmar1	Coprinopsis	marcescibilis	CBS121175	v1.0	{'clade': 'Opisthokonta', 'kingdom': 'Fungi', 'phylum': 'Basidiomycota', 'subphylum': 'Agaricomycotina', 'class': 'Agaricomycetes', 'subclass': 'Agaricomycetidae', 'order': 'Agaricales', 'family': 'Psathyrellaceae', 'subfamily': ''}	jgi	Varga T et al.,2019	Copmar1
copmic1	Coprinellus	micaceus	FP101781	v2.0	{'clade': 'Opisthokonta', 'kingdom': 'Fungi', 'phylum': 'Basidiomycota', 'subphylum': 'Agaricomycotina', 'class': 'Agaricomycetes', 'subclass': 'Agaricomycetidae', 'order': 'Agaricales', 'family': 'Psathyrellaceae', 'subfamily': ''}	jgi	Varga T et al.,2019	Copmic2
copsp.1	Coprinopsis	sp.	MPIPUGEAT0042	v1.0	{'clade': 'Opisthokonta', 'kingdom': 'Fungi', 'phylum': 'Basidiomycota', 'subphylum': 'Agaricomycotina', 'class': 'Agaricomycetes', 'subclass': 'Agaricomycetidae', 'order': 'Agaricales', 'family': 'Psathyrellaceae', 'subfamily': ''}	jgi	Mesny F et al.,2021	Copph3
corcas1	Corynespora	cassiicola	CCP	v1.0	{'clade': 'dothideomyceta', 'kingdom': 'Fungi', 'phylum': 'Ascomycota', 'subphylum': 'Pezizomycotina', 'class': 'Dothideomycetes', 'subclass': 'Pleosporomycetidae', 'order': 'Pleosporales', 'family': 'Corynesporascaceae', 'subfamily': ''}	jgi	Lopez D et al.,N/D	Corca1
corcas2	Corynespora	cassiicola	Philippines	2018-03-26	{'clade': 'dothideomyceta', 'kingdom': 'Fungi', 'phylum': 'Ascomycota', 'subphylum': 'Pezizomycotina', 'class': 'Dothideomycetes', 'subclass': 'Pleosporomycetidae', 'order': 'Pleosporales', 'family': 'Corynesporascaceae', 'subfamily': ''}	ncbi	2018-03-26	Kcorcas2
corfum1	Cordyceps	fumosorosea	ARSEF2679	20160504	{'clade': 'sordariomyceta', 'kingdom': 'Fungi', 'phylum': 'Ascomycota', 'subphylum': 'Pezizomycotina', 'class': 'Sordariomycetes', 'subclass': 'Hypocreomycetidae', 'order': 'Hypocreales', 'family': 'Cordycipitaceae', 'subfamily': ''}	ncbi	2016-05-04	SAMN04908328
corgla1	Cortinarius	glaucopus	AT2004276	v2.0	{'clade': 'Opisthokonta', 'kingdom': 'Fungi', 'phylum': 'Basidiomycota', 'subphylum': 'Agaricomycotina', 'class': 'Agaricomycetes', 'subclass': 'Agaricomycetidae', 'order': 'Agaricales', 'family': 'Cortinariaceae', 'subfamily': ''}	jgi	Miyauchi S et al.,2020	Corgl3
corjav1	Cordyceps	javanica		20190715	{'clade': 'sordariomyceta', 'kingdom': 'Fungi', 'phylum': 'Ascomycota', 'subphylum': 'Pezizomycotina', 'class': 'Sordariomycetes', 'subclass': 'Hypocreomycetidae', 'order': 'Hypocreales', 'family': 'Cordycipitaceae', 'subfamily': ''}	ncbi	2019-07-15	SAMN11249980
corjav2	Cordyceps	javanica		20190715	{'clade': 'sordariomyceta', 'kingdom': 'Fungi', 'phylum': 'Ascomycota', 'subphylum': 'Pezizomycotina', 'class': 'Sordariomycetes', 'subclass': 'Hypocreomycetidae', 'order': 'Hypocreales', 'family': 'Cordycipitaceae', 'subfamily': ''}	ncbi	2019-07-15	SAMN11244955
cormil1	Cordyceps	militaris	CM01	0	{'clade': 'sordariomyceta', 'kingdom': 'Fungi', 'phylum': 'Ascomycota', 'subphylum': 'Pezizomycotina', 'class': 'Sordariomycetes', 'subclass': 'Hypocreomycetidae', 'order': 'Hypocreales', 'family': 'Cordycipitaceae', 'subfamily': ''}	jgi	Zheng P et al.,2011	Cormi1
corsp.1	Cordyceps	sp.	RAO2017	0	{'clade': 'sordariomyceta', 'kingdom': 'Fungi', 'phylum': 'Ascomycota', 'subphylum': 'Pezizomycotina', 'class': 'Sordariomycetes', 'subclass': 'Hypocreomycetidae', 'order': 'Hypocreales', 'family': 'Cordycipitaceae', 'subfamily': ''}	jgi	de Bekker C et al.,2017	CorRAO_2017_1
crafun1	Crassisporium	funariophilum	CBS144457	v1.0	{'clade': 'Opisthokonta', 'kingdom': 'Fungi', 'phylum': 'Basidiomycota', 'subphylum': 'Agaricomycotina', 'class': 'Agaricomycetes', 'subclass': 'Agaricomycetidae', 'order': 'Agaricales', 'family': 'Crassisporiaceae', 'subfamily': ''}	jgi	Steindorff AS et al.,2021	Crafun1
crevar1	Crepidotus	variabilis	CBS50695	v1.0	{'clade': 'Opisthokonta', 'kingdom': 'Fungi', 'phylum': 'Basidiomycota', 'subphylum': 'Agaricomycotina', 'class': 'Agaricomycetes', 'subclass': 'Agaricomycetidae', 'order': 'Agaricales', 'family': 'Crepidotaceae', 'subfamily': ''}	jgi	Ruiz-Dueñas FJ et al.,2020	Crevar1
croque1	Cronartium	quercuum	fspfusiformeG11	v1.0	{'clade': 'Opisthokonta', 'kingdom': 'Fungi', 'phylum': 'Basidiomycota', 'subphylum': 'Pucciniomycotina', 'class': 'Pucciniomycetes', 'order': 'Pucciniales', 'family': 'Coleosporiaceae', 'subfamily': ''}	jgi	Pendleton AL et al.,N/D	Croqu1
crulae1	Crucibulum	laeve	CBS16637	v1.0	{'clade': 'Opisthokonta', 'kingdom': 'Fungi', 'phylum': 'Basidiomycota', 'subphylum': 'Agaricomycotina', 'class': 'Agaricomycetes', 'subclass': 'Agaricomycetidae', 'order': 'Agaricales', 'family': '', 'subfamily': ''}	jgi	Varga T et al.,2019	Crula1
cryamy1	Cryptococcus	amylolentus	CBS6039	0	{'clade': 'Opisthokonta', 'kingdom': 'Fungi', 'phylum': 'Basidiomycota', 'subphylum': 'Agaricomycotina', 'class': 'Tremellomycetes', 'order': 'Tremellales', 'family': 'Cryptococcaceae', 'subfamily': ''}	jgi	Sun S et al.,2017	Cryam1
cryamy2	Cryptococcus	amylolentus	CBS6273	2016-09-06	{'clade': 'Opisthokonta', 'kingdom': 'Fungi', 'phylum': 'Basidiomycota', 'subphylum': 'Agaricomycotina', 'class': 'Tremellomycetes', 'order': 'Tremellales', 'family': 'Cryptococcaceae', 'subfamily': ''}	ncbi	2016-09-06	Kcryamy2
crycf.1	Cryptococcus	cf.	gattii	20191114	{'clade': 'Opisthokonta', 'kingdom': 'Fungi', 'phylum': 'Basidiomycota', 'subphylum': 'Agaricomycotina', 'class': 'Tremellomycetes', 'order': 'Tremellales', 'family': 'Cryptococcaceae', 'subfamily': ''}	ncbi	2019-11-12	SAMN09910472
crycur1	Cryptococcus	curvatus	ATCC20509	v1.0	{'clade': 'Opisthokonta', 'kingdom': 'Fungi', 'phylum': 'Basidiomycota', 'subphylum': 'Agaricomycotina', 'class': 'Tremellomycetes', 'order': 'Tremellales', 'family': 'Cryptococcaceae', 'subfamily': ''}	jgi	Close D et al.,2016	Crycu1
crydep1	Cryptococcus	depauperatus	CBS7855	20160906	{'clade': 'Opisthokonta', 'kingdom': 'Fungi', 'phylum': 'Basidiomycota', 'subphylum': 'Agaricomycotina', 'class': 'Tremellomycetes', 'order': 'Tremellales', 'family': 'Cryptococcaceae', 'subfamily': ''}	ncbi	2016-09-06	SAMN02086253
crydep2	Cryptococcus	depauperatus	CBS7841	20160906	{'clade': 'Opisthokonta', 'kingdom': 'Fungi', 'phylum': 'Basidiomycota', 'subphylum': 'Agaricomycotina', 'class': 'Tremellomycetes', 'order': 'Tremellales', 'family': 'Cryptococcaceae', 'subfamily': ''}	ncbi	2016-09-06	SAMN02086252
cryflo1	Cryptococcus	floricola		20200219	{'clade': 'Opisthokonta', 'kingdom': 'Fungi', 'phylum': 'Basidiomycota', 'subphylum': 'Agaricomycotina', 'class': 'Tremellomycetes', 'order': 'Tremellales', 'family': 'Cryptococcaceae', 'subfamily': ''}	ncbi	2019-08-27	SAMN06849074
crygat10	Cryptococcus	gattii	VGIILA55	2015-02-17	{'clade': 'Opisthokonta', 'kingdom': 'Fungi', 'phylum': 'Basidiomycota', 'subphylum': 'Agaricomycotina', 'class': 'Tremellomycetes', 'order': 'Tremellales', 'family': 'Cryptococcaceae', 'subfamily': ''}	ncbi	2015-02-10	Kcrygat10
crygat11	Cryptococcus	gattii	VGIICBS10090	2015-02-17	{'clade': 'Opisthokonta', 'kingdom': 'Fungi', 'phylum': 'Basidiomycota', 'subphylum': 'Agaricomycotina', 'class': 'Tremellomycetes', 'order': 'Tremellales', 'family': 'Cryptococcaceae', 'subfamily': ''}	ncbi	2015-02-10	Kcrygat11
crygat12	Cryptococcus	gattii	EJB2	2015-02-17	{'clade': 'Opisthokonta', 'kingdom': 'Fungi', 'phylum': 'Basidiomycota', 'subphylum': 'Agaricomycotina', 'class': 'Tremellomycetes', 'order': 'Tremellales', 'family': 'Cryptococcaceae', 'subfamily': ''}	ncbi	2015-02-10	Kcrygat12
crygat13	Cryptococcus	gattii	CA1280	2015-02-17	{'clade': 'Opisthokonta', 'kingdom': 'Fungi', 'phylum': 'Basidiomycota', 'subphylum': 'Agaricomycotina', 'class': 'Tremellomycetes', 'order': 'Tremellales', 'family': 'Cryptococcaceae', 'subfamily': ''}	ncbi	2015-02-10	Kcrygat13
crygat14	Cryptococcus	gattii	VGIICA1014	2015-02-17	{'clade': 'Opisthokonta', 'kingdom': 'Fungi', 'phylum': 'Basidiomycota', 'subphylum': 'Agaricomycotina', 'class': 'Tremellomycetes', 'order': 'Tremellales', 'family': 'Cryptococcaceae', 'subfamily': ''}	ncbi	2015-02-10	Kcrygat14
crygat15	Cryptococcus	gattii	Ru294	2015-02-17	{'clade': 'Opisthokonta', 'kingdom': 'Fungi', 'phylum': 'Basidiomycota', 'subphylum': 'Agaricomycotina', 'class': 'Tremellomycetes', 'order': 'Tremellales', 'family': 'Cryptococcaceae', 'subfamily': ''}	ncbi	2015-02-10	Kcrygat15
crygat16	Cryptococcus	gattii	VGIIMMRL2647	2015-02-17	{'clade': 'Opisthokonta', 'kingdom': 'Fungi', 'phylum': 'Basidiomycota', 'subphylum': 'Agaricomycotina', 'class': 'Tremellomycetes', 'order': 'Tremellales', 'family': 'Cryptococcaceae', 'subfamily': ''}	ncbi	2015-02-10	Kcrygat16
crygat17	Cryptococcus	gattii	VGIIRam5	2015-02-17	{'clade': 'Opisthokonta', 'kingdom': 'Fungi', 'phylum': 'Basidiomycota', 'subphylum': 'Agaricomycotina', 'class': 'Tremellomycetes', 'order': 'Tremellales', 'family': 'Cryptococcaceae', 'subfamily': ''}	ncbi	2015-02-10	Kcrygat17
crygat2	Cryptococcus	gattii	VGII20019351	0	{'clade': 'Opisthokonta', 'kingdom': 'Fungi', 'phylum': 'Basidiomycota', 'subphylum': 'Agaricomycotina', 'class': 'Tremellomycetes', 'order': 'Tremellales', 'family': 'Cryptococcaceae', 'subfamily': ''}	jgi	Farrer RA et al.,2015	CgaVGII_1
crygat3	Cryptococcus	gattii	VGIVIND107	0	{'clade': 'Opisthokonta', 'kingdom': 'Fungi', 'phylum': 'Basidiomycota', 'subphylum': 'Agaricomycotina', 'class': 'Tremellomycetes', 'order': 'Tremellales', 'family': 'Cryptococcaceae', 'subfamily': ''}	jgi	Farrer RA et al.,2015	CgaVGIV_1
crygat4	Cryptococcus	gattii	CA1873	0	{'clade': 'Opisthokonta', 'kingdom': 'Fungi', 'phylum': 'Basidiomycota', 'subphylum': 'Agaricomycotina', 'class': 'Tremellomycetes', 'order': 'Tremellales', 'family': 'Cryptococcaceae', 'subfamily': ''}	jgi	Farrer RA et al.,2015	CgaCA1873_1
crygat5	Cryptococcus	gattii	WM276	0	{'clade': 'Opisthokonta', 'kingdom': 'Fungi', 'phylum': 'Basidiomycota', 'subphylum': 'Agaricomycotina', 'class': 'Tremellomycetes', 'order': 'Tremellales', 'family': 'Cryptococcaceae', 'subfamily': ''}	jgi	D'Souza CA et al.,N/D	CgaWM276_1
crygat6	Cryptococcus	gattii	VGIIR265	2020-12-17	{'clade': 'Opisthokonta', 'kingdom': 'Fungi', 'phylum': 'Basidiomycota', 'subphylum': 'Agaricomycotina', 'class': 'Tremellomycetes', 'order': 'Tremellales', 'family': 'Cryptococcaceae', 'subfamily': ''}	ncbi	2018-02-27	Kcrygat6
crygat7	Cryptococcus	gattii	NT10	2015-03-05	{'clade': 'Opisthokonta', 'kingdom': 'Fungi', 'phylum': 'Basidiomycota', 'subphylum': 'Agaricomycotina', 'class': 'Tremellomycetes', 'order': 'Tremellales', 'family': 'Cryptococcaceae', 'subfamily': ''}	ncbi	2015-02-10	Kcrygat7
crygat8	Cryptococcus	gattii	E566	2015-02-26	{'clade': 'Opisthokonta', 'kingdom': 'Fungi', 'phylum': 'Basidiomycota', 'subphylum': 'Agaricomycotina', 'class': 'Tremellomycetes', 'order': 'Tremellales', 'family': 'Cryptococcaceae', 'subfamily': ''}	ncbi	2015-02-10	Kcrygat8
crygat9	Cryptococcus	gattii	VGII99473	2015-02-26	{'clade': 'Opisthokonta', 'kingdom': 'Fungi', 'phylum': 'Basidiomycota', 'subphylum': 'Agaricomycotina', 'class': 'Tremellomycetes', 'order': 'Tremellales', 'family': 'Cryptococcaceae', 'subfamily': ''}	ncbi	2015-02-10	Kcrygat9
crymin1	Cryomyces	minteri		20190502	{'clade': 'dothideomyceta', 'kingdom': 'Fungi', 'phylum': 'Ascomycota', 'subphylum': 'Pezizomycotina', 'class': 'Dothideomycetes', 'order': '', 'family': '', 'subfamily': ''}	ncbi	2019-05-02	SAMN06285183
cryneo1	Cryptococcus	neoformans	varneoformansJEC21	0	{'clade': 'Opisthokonta', 'kingdom': 'Fungi', 'phylum': 'Basidiomycota', 'subphylum': 'Agaricomycotina', 'class': 'Tremellomycetes', 'order': 'Tremellales', 'family': 'Cryptococcaceae', 'subfamily': ''}	jgi	Loftus BJ et al.,2005	Cryne_JEC21_1
cryneo10	Cryptococcus	neoformans	vargrubii	2017-07-20	{'clade': 'Opisthokonta', 'kingdom': 'Fungi', 'phylum': 'Basidiomycota', 'subphylum': 'Agaricomycotina', 'class': 'Tremellomycetes', 'order': 'Tremellales', 'family': 'Cryptococcaceae', 'subfamily': ''}	ncbi	2017-07-20	Kcryneo10
cryneo11	Cryptococcus	neoformans	vargrubiiBt15	2017-07-20	{'clade': 'Opisthokonta', 'kingdom': 'Fungi', 'phylum': 'Basidiomycota', 'subphylum': 'Agaricomycotina', 'class': 'Tremellomycetes', 'order': 'Tremellales', 'family': 'Cryptococcaceae', 'subfamily': ''}	ncbi	2017-07-20	Kcryneo11
cryneo12	Cryptococcus	neoformans	vargrubiiA21025	2017-07-20	{'clade': 'Opisthokonta', 'kingdom': 'Fungi', 'phylum': 'Basidiomycota', 'subphylum': 'Agaricomycotina', 'class': 'Tremellomycetes', 'order': 'Tremellales', 'family': 'Cryptococcaceae', 'subfamily': ''}	ncbi	2017-07-20	Kcryneo12
cryneo13	Cryptococcus	neoformans	vargrubiiTu4011	2017-07-20	{'clade': 'Opisthokonta', 'kingdom': 'Fungi', 'phylum': 'Basidiomycota', 'subphylum': 'Agaricomycotina', 'class': 'Tremellomycetes', 'order': 'Tremellales', 'family': 'Cryptococcaceae', 'subfamily': ''}	ncbi	2017-07-20	Kcryneo13
cryneo14	Cryptococcus	neoformans	vargrubii	2017-07-20	{'clade': 'Opisthokonta', 'kingdom': 'Fungi', 'phylum': 'Basidiomycota', 'subphylum': 'Agaricomycotina', 'class': 'Tremellomycetes', 'order': 'Tremellales', 'family': 'Cryptococcaceae', 'subfamily': ''}	ncbi	2017-07-20	Kcryneo14
cryneo15	Cryptococcus	neoformans	vargrubii	2017-07-20	{'clade': 'Opisthokonta', 'kingdom': 'Fungi', 'phylum': 'Basidiomycota', 'subphylum': 'Agaricomycotina', 'class': 'Tremellomycetes', 'order': 'Tremellales', 'family': 'Cryptococcaceae', 'subfamily': ''}	ncbi	2017-07-20	Kcryneo15
cryneo16	Cryptococcus	neoformans	vargrubiiCHC193	2017-07-20	{'clade': 'Opisthokonta', 'kingdom': 'Fungi', 'phylum': 'Basidiomycota', 'subphylum': 'Agaricomycotina', 'class': 'Tremellomycetes', 'order': 'Tremellales', 'family': 'Cryptococcaceae', 'subfamily': ''}	ncbi	2017-07-20	Kcryneo16
cryneo17	Cryptococcus	neoformans	vargrubiiD171	2017-07-20	{'clade': 'Opisthokonta', 'kingdom': 'Fungi', 'phylum': 'Basidiomycota', 'subphylum': 'Agaricomycotina', 'class': 'Tremellomycetes', 'order': 'Tremellales', 'family': 'Cryptococcaceae', 'subfamily': ''}	ncbi	2017-07-20	Kcryneo17
cryneo18	Cryptococcus	neoformans	vargrubiiTu2591	2017-07-20	{'clade': 'Opisthokonta', 'kingdom': 'Fungi', 'phylum': 'Basidiomycota', 'subphylum': 'Agaricomycotina', 'class': 'Tremellomycetes', 'order': 'Tremellales', 'family': 'Cryptococcaceae', 'subfamily': ''}	ncbi	2017-07-20	Kcryneo18
cryneo19	Cryptococcus	neoformans	vargrubiiTh84	2017-07-20	{'clade': 'Opisthokonta', 'kingdom': 'Fungi', 'phylum': 'Basidiomycota', 'subphylum': 'Agaricomycotina', 'class': 'Tremellomycetes', 'order': 'Tremellales', 'family': 'Cryptococcaceae', 'subfamily': ''}	ncbi	2017-07-20	Kcryneo19
cryneo2	Cryptococcus	neoformans	vargrubii	2018-11-08	{'clade': 'Opisthokonta', 'kingdom': 'Fungi', 'phylum': 'Basidiomycota', 'subphylum': 'Agaricomycotina', 'class': 'Tremellomycetes', 'order': 'Tremellales', 'family': 'Cryptococcaceae', 'subfamily': ''}	ncbi	2017-07-12	Kcryneo2
cryneo20	Cryptococcus	neoformans	vargrubii	2017-07-20	{'clade': 'Opisthokonta', 'kingdom': 'Fungi', 'phylum': 'Basidiomycota', 'subphylum': 'Agaricomycotina', 'class': 'Tremellomycetes', 'order': 'Tremellales', 'family': 'Cryptococcaceae', 'subfamily': ''}	ncbi	2017-07-20	Kcryneo20
cryneo21	Cryptococcus	neoformans	vargrubiiA1358	2017-07-20	{'clade': 'Opisthokonta', 'kingdom': 'Fungi', 'phylum': 'Basidiomycota', 'subphylum': 'Agaricomycotina', 'class': 'Tremellomycetes', 'order': 'Tremellales', 'family': 'Cryptococcaceae', 'subfamily': ''}	ncbi	2017-07-20	Kcryneo21
cryneo22	Cryptococcus	neoformans	vargrubii	2017-07-20	{'clade': 'Opisthokonta', 'kingdom': 'Fungi', 'phylum': 'Basidiomycota', 'subphylum': 'Agaricomycotina', 'class': 'Tremellomycetes', 'order': 'Tremellales', 'family': 'Cryptococcaceae', 'subfamily': ''}	ncbi	2017-07-20	Kcryneo22
cryneo23	Cryptococcus	neoformans	vargrubiiMWRSA36	2017-07-20	{'clade': 'Opisthokonta', 'kingdom': 'Fungi', 'phylum': 'Basidiomycota', 'subphylum': 'Agaricomycotina', 'class': 'Tremellomycetes', 'order': 'Tremellales', 'family': 'Cryptococcaceae', 'subfamily': ''}	ncbi	2017-07-20	Kcryneo23
cryneo24	Cryptococcus	neoformans	vargrubii	2017-07-20	{'clade': 'Opisthokonta', 'kingdom': 'Fungi', 'phylum': 'Basidiomycota', 'subphylum': 'Agaricomycotina', 'class': 'Tremellomycetes', 'order': 'Tremellales', 'family': 'Cryptococcaceae', 'subfamily': ''}	ncbi	2017-07-20	Kcryneo24
cryneo25	Cryptococcus	neoformans	vargrubii	2017-07-20	{'clade': 'Opisthokonta', 'kingdom': 'Fungi', 'phylum': 'Basidiomycota', 'subphylum': 'Agaricomycotina', 'class': 'Tremellomycetes', 'order': 'Tremellales', 'family': 'Cryptococcaceae', 'subfamily': ''}	ncbi	2017-07-20	Kcryneo25
cryneo26	Cryptococcus	neoformans	vargrubii	2017-07-20	{'clade': 'Opisthokonta', 'kingdom': 'Fungi', 'phylum': 'Basidiomycota', 'subphylum': 'Agaricomycotina', 'class': 'Tremellomycetes', 'order': 'Tremellales', 'family': 'Cryptococcaceae', 'subfamily': ''}	ncbi	2017-07-20	Kcryneo26
cryneo27	Cryptococcus	neoformans	vargrubii	2017-07-20	{'clade': 'Opisthokonta', 'kingdom': 'Fungi', 'phylum': 'Basidiomycota', 'subphylum': 'Agaricomycotina', 'class': 'Tremellomycetes', 'order': 'Tremellales', 'family': 'Cryptococcaceae', 'subfamily': ''}	ncbi	2017-07-20	Kcryneo27
cryneo28	Cryptococcus	neoformans	vargrubiic8	2017-07-20	{'clade': 'Opisthokonta', 'kingdom': 'Fungi', 'phylum': 'Basidiomycota', 'subphylum': 'Agaricomycotina', 'class': 'Tremellomycetes', 'order': 'Tremellales', 'family': 'Cryptococcaceae', 'subfamily': ''}	ncbi	2017-07-20	Kcryneo28
cryneo29	Cryptococcus	neoformans	vargrubiiAD17a	2017-07-17	{'clade': 'Opisthokonta', 'kingdom': 'Fungi', 'phylum': 'Basidiomycota', 'subphylum': 'Agaricomycotina', 'class': 'Tremellomycetes', 'order': 'Tremellales', 'family': 'Cryptococcaceae', 'subfamily': ''}	ncbi	2017-07-17	Kcryneo29
cryneo3	Cryptococcus	neoformans	vargrubiiBt63	2017-07-27	{'clade': 'Opisthokonta', 'kingdom': 'Fungi', 'phylum': 'Basidiomycota', 'subphylum': 'Agaricomycotina', 'class': 'Tremellomycetes', 'order': 'Tremellales', 'family': 'Cryptococcaceae', 'subfamily': ''}	ncbi	2017-07-27	Kcryneo3
cryneo30	Cryptococcus	neoformans	vargrubiiMWRSA852	2017-07-17	{'clade': 'Opisthokonta', 'kingdom': 'Fungi', 'phylum': 'Basidiomycota', 'subphylum': 'Agaricomycotina', 'class': 'Tremellomycetes', 'order': 'Tremellales', 'family': 'Cryptococcaceae', 'subfamily': ''}	ncbi	2017-07-17	Kcryneo30
cryneo31	Cryptococcus	neoformans	vargrubii	2017-07-17	{'clade': 'Opisthokonta', 'kingdom': 'Fungi', 'phylum': 'Basidiomycota', 'subphylum': 'Agaricomycotina', 'class': 'Tremellomycetes', 'order': 'Tremellales', 'family': 'Cryptococcaceae', 'subfamily': ''}	ncbi	2017-07-17	Kcryneo31
cryneo32	Cryptococcus	neoformans	vargrubii	2017-07-13	{'clade': 'Opisthokonta', 'kingdom': 'Fungi', 'phylum': 'Basidiomycota', 'subphylum': 'Agaricomycotina', 'class': 'Tremellomycetes', 'order': 'Tremellales', 'family': 'Cryptococcaceae', 'subfamily': ''}	ncbi	2017-07-13	Kcryneo32
cryneo33	Cryptococcus	neoformans	vargrubiiAD183a	2017-07-07	{'clade': 'Opisthokonta', 'kingdom': 'Fungi', 'phylum': 'Basidiomycota', 'subphylum': 'Agaricomycotina', 'class': 'Tremellomycetes', 'order': 'Tremellales', 'family': 'Cryptococcaceae', 'subfamily': ''}	ncbi	2017-07-07	Kcryneo33
cryneo34	Cryptococcus	neoformans	vargrubii	2017-07-07	{'clade': 'Opisthokonta', 'kingdom': 'Fungi', 'phylum': 'Basidiomycota', 'subphylum': 'Agaricomycotina', 'class': 'Tremellomycetes', 'order': 'Tremellales', 'family': 'Cryptococcaceae', 'subfamily': ''}	ncbi	2017-07-07	Kcryneo34
cryneo35	Cryptococcus	neoformans	vargrubiiBt1	2017-07-07	{'clade': 'Opisthokonta', 'kingdom': 'Fungi', 'phylum': 'Basidiomycota', 'subphylum': 'Agaricomycotina', 'class': 'Tremellomycetes', 'order': 'Tremellales', 'family': 'Cryptococcaceae', 'subfamily': ''}	ncbi	2017-06-27	Kcryneo35
cryneo36	Cryptococcus	neoformans	vargrubiiBt85	2017-07-07	{'clade': 'Opisthokonta', 'kingdom': 'Fungi', 'phylum': 'Basidiomycota', 'subphylum': 'Agaricomycotina', 'class': 'Tremellomycetes', 'order': 'Tremellales', 'family': 'Cryptococcaceae', 'subfamily': ''}	ncbi	2017-07-07	Kcryneo36
cryneo37	Cryptococcus	neoformans	vargrubii12591	2017-07-07	{'clade': 'Opisthokonta', 'kingdom': 'Fungi', 'phylum': 'Basidiomycota', 'subphylum': 'Agaricomycotina', 'class': 'Tremellomycetes', 'order': 'Tremellales', 'family': 'Cryptococcaceae', 'subfamily': ''}	ncbi	2017-07-07	Kcryneo37
cryneo38	Cryptococcus	neoformans	vargrubiic45	2017-07-07	{'clade': 'Opisthokonta', 'kingdom': 'Fungi', 'phylum': 'Basidiomycota', 'subphylum': 'Agaricomycotina', 'class': 'Tremellomycetes', 'order': 'Tremellales', 'family': 'Cryptococcaceae', 'subfamily': ''}	ncbi	2017-07-07	Kcryneo38
cryneo39	Cryptococcus	neoformans	vargrubii	2017-07-07	{'clade': 'Opisthokonta', 'kingdom': 'Fungi', 'phylum': 'Basidiomycota', 'subphylum': 'Agaricomycotina', 'class': 'Tremellomycetes', 'order': 'Tremellales', 'family': 'Cryptococcaceae', 'subfamily': ''}	ncbi	2017-07-07	Kcryneo39
cryneo4	Cryptococcus	neoformans	vargrubiiGb118	2017-07-24	{'clade': 'Opisthokonta', 'kingdom': 'Fungi', 'phylum': 'Basidiomycota', 'subphylum': 'Agaricomycotina', 'class': 'Tremellomycetes', 'order': 'Tremellales', 'family': 'Cryptococcaceae', 'subfamily': ''}	ncbi	2017-07-24	Kcryneo4
cryneo40	Cryptococcus	neoformans	vargrubiiAD260a	2017-07-07	{'clade': 'Opisthokonta', 'kingdom': 'Fungi', 'phylum': 'Basidiomycota', 'subphylum': 'Agaricomycotina', 'class': 'Tremellomycetes', 'order': 'Tremellales', 'family': 'Cryptococcaceae', 'subfamily': ''}	ncbi	2017-07-07	Kcryneo40
cryneo41	Cryptococcus	neoformans	vargrubiiC23	2017-07-07	{'clade': 'Opisthokonta', 'kingdom': 'Fungi', 'phylum': 'Basidiomycota', 'subphylum': 'Agaricomycotina', 'class': 'Tremellomycetes', 'order': 'Tremellales', 'family': 'Cryptococcaceae', 'subfamily': ''}	ncbi	2017-07-07	Kcryneo41
cryneo42	Cryptococcus	neoformans	varneoformansB3501A	2014-08-06	{'clade': 'Opisthokonta', 'kingdom': 'Fungi', 'phylum': 'Basidiomycota', 'subphylum': 'Agaricomycotina', 'class': 'Tremellomycetes', 'order': 'Tremellales', 'family': 'Cryptococcaceae', 'subfamily': ''}	ncbi	2004-07-13	Kcryneo42
cryneo5	Cryptococcus	neoformans	vargrubiiMWRSA1955	2017-07-20	{'clade': 'Opisthokonta', 'kingdom': 'Fungi', 'phylum': 'Basidiomycota', 'subphylum': 'Agaricomycotina', 'class': 'Tremellomycetes', 'order': 'Tremellales', 'family': 'Cryptococcaceae', 'subfamily': ''}	ncbi	2017-07-20	Kcryneo5
cryneo6	Cryptococcus	neoformans	vargrubiiA53517	2017-07-20	{'clade': 'Opisthokonta', 'kingdom': 'Fungi', 'phylum': 'Basidiomycota', 'subphylum': 'Agaricomycotina', 'class': 'Tremellomycetes', 'order': 'Tremellales', 'family': 'Cryptococcaceae', 'subfamily': ''}	ncbi	2017-07-20	Kcryneo6
cryneo7	Cryptococcus	neoformans	vargrubiiZe901	2017-07-20	{'clade': 'Opisthokonta', 'kingdom': 'Fungi', 'phylum': 'Basidiomycota', 'subphylum': 'Agaricomycotina', 'class': 'Tremellomycetes', 'order': 'Tremellales', 'family': 'Cryptococcaceae', 'subfamily': ''}	ncbi	2017-07-20	Kcryneo7
cryneo8	Cryptococcus	neoformans	vargrubiiBt120	2017-07-20	{'clade': 'Opisthokonta', 'kingdom': 'Fungi', 'phylum': 'Basidiomycota', 'subphylum': 'Agaricomycotina', 'class': 'Tremellomycetes', 'order': 'Tremellales', 'family': 'Cryptococcaceae', 'subfamily': ''}	ncbi	2017-07-20	Kcryneo8
cryneo9	Cryptococcus	neoformans	vargrubiiBr795	2017-07-20	{'clade': 'Opisthokonta', 'kingdom': 'Fungi', 'phylum': 'Basidiomycota', 'subphylum': 'Agaricomycotina', 'class': 'Tremellomycetes', 'order': 'Tremellales', 'family': 'Cryptococcaceae', 'subfamily': ''}	ncbi	2017-07-20	Kcryneo9
crypar1	Cryphonectria	parasitica	EP155	20200326	{'clade': 'sordariomyceta', 'kingdom': 'Fungi', 'phylum': 'Ascomycota', 'subphylum': 'Pezizomycotina', 'class': 'Sordariomycetes', 'subclass': 'Sordariomycetidae', 'order': 'Diaporthales', 'family': 'Cryphonectriaceae', 'subfamily': ''}	ncbi	2020-03-25	SAMN02744051
cryter1	Cryptococcus	terricola	JCM24523	v1.0	{'clade': 'Opisthokonta', 'kingdom': 'Fungi', 'phylum': 'Basidiomycota', 'subphylum': 'Agaricomycotina', 'class': 'Tremellomycetes', 'order': 'Tremellales', 'family': 'Cryptococcaceae', 'subfamily': ''}	jgi	Close D et al.,2016	Cryte1
crywin1	Cryptococcus	wingfieldii	CBS7118	0	{'clade': 'Opisthokonta', 'kingdom': 'Fungi', 'phylum': 'Basidiomycota', 'subphylum': 'Agaricomycotina', 'class': 'Tremellomycetes', 'order': 'Tremellales', 'family': 'Cryptococcaceae', 'subfamily': ''}	jgi	Passer AR et al.,2019	Tsuwi1
cucber1	Cucurbitaria	berberidis	CBS39484	v1.0	{'clade': 'dothideomyceta', 'kingdom': 'Fungi', 'phylum': 'Ascomycota', 'subphylum': 'Pezizomycotina', 'class': 'Dothideomycetes', 'subclass': 'Pleosporomycetidae', 'order': 'Pleosporales', 'suborder': 'Pleosporineae', 'family': 'Cucurbitariaceae', 'subfamily': ''}	jgi	Haridas S et al.,2020	Cucbe1
cucdik1	Cucumispora	dikerogammari		20200930	{'clade': 'Opisthokonta', 'kingdom': 'Fungi', 'phylum': 'Microsporidia', 'subphylum': '', 'class': '', 'order': '', 'family': '', 'subfamily': ''}	ncbi	2020-09-30	SAMN10502658
cudaci1	Cudoniella	acicularis		20200512	{'clade': 'sordariomyceta', 'kingdom': 'Fungi', 'phylum': 'Ascomycota', 'subphylum': 'Pezizomycotina', 'class': 'Leotiomycetes', 'order': 'Helotiales', 'family': 'Helotiaceae', 'subfamily': ''}	ncbi	2020-05-12	SAMN14256398
curkus1	Curvularia	kusanoi		20200303	{'clade': 'dothideomyceta', 'kingdom': 'Fungi', 'phylum': 'Ascomycota', 'subphylum': 'Pezizomycotina', 'class': 'Dothideomycetes', 'subclass': 'Pleosporomycetidae', 'order': 'Pleosporales', 'suborder': 'Pleosporineae', 'family': 'Pleosporaceae', 'subfamily': ''}	ncbi	2020-03-03	SAMN11403615
cutole1	Cutaneotrichosporon	oleaginosum		20150624	{'clade': 'Opisthokonta', 'kingdom': 'Fungi', 'phylum': 'Basidiomycota', 'subphylum': 'Agaricomycotina', 'class': 'Tremellomycetes', 'order': 'Trichosporonales', 'family': 'Trichosporonaceae', 'subfamily': ''}	ncbi	2015-06-11	SAMN02744832
cutole2	Cutaneotrichosporon	oleaginosum		20190909	{'clade': 'Opisthokonta', 'kingdom': 'Fungi', 'phylum': 'Basidiomycota', 'subphylum': 'Agaricomycotina', 'class': 'Tremellomycetes', 'order': 'Trichosporonales', 'family': 'Trichosporonaceae', 'subfamily': ''}	ncbi	2019-08-22	SAMN09399338
cyastr1	Cyathus	striatus	AH40144	v1.0	{'clade': 'Opisthokonta', 'kingdom': 'Fungi', 'phylum': 'Basidiomycota', 'subphylum': 'Agaricomycotina', 'class': 'Agaricomycetes', 'subclass': 'Agaricomycetidae', 'order': 'Agaricales', 'family': 'Nidulariaceae', 'subfamily': ''}	jgi	Ruiz-Dueñas FJ et al.,2020	Cyastr2
cybfab1	Cyberlindnera	fabianii	65	0	{'clade': 'saccharomyceta', 'kingdom': 'Fungi', 'phylum': 'Ascomycota', 'subphylum': 'Saccharomycotina', 'class': 'Saccharomycetes', 'order': 'Saccharomycetales', 'family': 'Phaffomycetaceae', 'subfamily': ''}	jgi	van Rijswijck IM et al.,2017	Cybfa1
cybjad1	Cyberlindnera	jadinii	NRRLY1542	v1.0	{'clade': 'saccharomyceta', 'kingdom': 'Fungi', 'phylum': 'Ascomycota', 'subphylum': 'Saccharomycotina', 'class': 'Saccharomycetes', 'order': 'Saccharomycetales', 'family': 'Phaffomycetaceae', 'subfamily': ''}	jgi	Riley R et al.,2016	Cybja1
cylhub1	Cylindrodendrum	hubeiense		20200917	{'clade': 'sordariomyceta', 'kingdom': 'Fungi', 'phylum': 'Ascomycota', 'subphylum': 'Pezizomycotina', 'class': 'Sordariomycetes', 'subclass': 'Hypocreomycetidae', 'order': 'Hypocreales', 'family': 'Nectriaceae', 'subfamily': ''}	ncbi	2020-09-17	SAMN14258020
cyloli1	Cylindrocarpon	olidum	MPICAGECH0241	v1.0	{'clade': 'sordariomyceta', 'kingdom': 'Fungi', 'phylum': 'Ascomycota', 'subphylum': 'Pezizomycotina', 'class': 'Sordariomycetes', 'subclass': 'Hypocreomycetidae', 'order': 'Hypocreales', 'family': 'Nectriaceae', 'subfamily': ''}	jgi	Mesny F et al.,2021	Cylol1
cyltor1	Cylindrobasidium	torrendii	FP15055	v1.0	{'clade': 'Opisthokonta', 'kingdom': 'Fungi', 'phylum': 'Basidiomycota', 'subphylum': 'Agaricomycotina', 'class': 'Agaricomycetes', 'subclass': 'Agaricomycetidae', 'order': 'Agaricales', 'family': 'Physalacriaceae', 'subfamily': ''}	jgi	Floudas D et al.,2015	Cylto1
cyltor2	Cylindrobasidium	torrendii	FP15055ss10	2015-02-26	{'clade': 'Opisthokonta', 'kingdom': 'Fungi', 'phylum': 'Basidiomycota', 'subphylum': 'Agaricomycotina', 'class': 'Agaricomycetes', 'subclass': 'Agaricomycetidae', 'order': 'Agaricales', 'family': 'Physalacriaceae', 'subfamily': ''}	ncbi	2015-02-25	Kcyltor2
cypeur1	Cyphellophora	europaea	CBS101466	0	{'clade': 'leotiomyceta', 'kingdom': 'Fungi', 'phylum': 'Ascomycota', 'subphylum': 'Pezizomycotina', 'class': 'Eurotiomycetes', 'subclass': 'Chaetothyriomycetidae', 'order': 'Chaetothyriales', 'family': 'Cyphellophoraceae', 'subfamily': ''}	jgi	Teixeira MM et al.,2017	Cypeu1
cysmin1	Cystobasidium	minutum	MCA4210	v1.0	{'clade': 'Opisthokonta', 'kingdom': 'Fungi', 'phylum': 'Basidiomycota', 'subphylum': 'Pucciniomycotina', 'class': 'Cystobasidiomycetes', 'order': 'Cystobasidiales', 'family': 'Cystobasidiaceae', 'subfamily': ''}	jgi	Camiolo S et al.,2019	Rhomi1
cytleu1	Cytospora	leucostoma		20181119	{'clade': 'sordariomyceta', 'kingdom': 'Fungi', 'phylum': 'Ascomycota', 'subphylum': 'Pezizomycotina', 'class': 'Sordariomycetes', 'subclass': 'Sordariomycetidae', 'order': 'Diaporthales', 'family': 'Valsaceae', 'subfamily': ''}	ncbi	2018-11-19	SAMN04099706
cytmel1	Cytidiella	melzeri	FP102339	v1.0	{'clade': 'Opisthokonta', 'kingdom': 'Fungi', 'phylum': 'Basidiomycota', 'subphylum': 'Agaricomycotina', 'class': 'Agaricomycetes', 'order': 'Polyporales', 'family': 'Irpicaceae', 'subfamily': ''}	jgi	Hage H et al.,2021	Cytmel1
daccio1	Dactylellina	cionopaga		20200408	{'clade': 'saccharomyceta', 'kingdom': 'Fungi', 'phylum': 'Ascomycota', 'subphylum': 'Pezizomycotina', 'class': 'Orbiliomycetes', 'order': 'Orbiliales', 'family': 'Orbiliaceae', 'subfamily': ''}	ncbi	2020-04-08	SAMN03658144
daccyl1	Dactylella	cylindrospora		20200408	{'clade': 'saccharomyceta', 'kingdom': 'Fungi', 'phylum': 'Ascomycota', 'subphylum': 'Pezizomycotina', 'class': 'Orbiliomycetes', 'order': 'Orbiliales', 'family': 'Orbiliaceae', 'subfamily': ''}	ncbi	2020-04-08	SAMN03658149
dacest1	Dactylonectria	estremocensis	MPICAGEAT0021	v1.0	{'clade': 'sordariomyceta', 'kingdom': 'Fungi', 'phylum': 'Ascomycota', 'subphylum': 'Pezizomycotina', 'class': 'Sordariomycetes', 'subclass': 'Hypocreomycetidae', 'order': 'Hypocreales', 'family': 'Nectriaceae', 'subfamily': ''}	jgi	Mesny F et al.,2021	Daces1
dachap1	Dactylellina	haptotyla	CBS20050	20140811	{'clade': 'saccharomyceta', 'kingdom': 'Fungi', 'phylum': 'Ascomycota', 'subphylum': 'Pezizomycotina', 'class': 'Orbiliomycetes', 'order': 'Orbiliales', 'family': 'Orbiliaceae', 'subfamily': ''}	ncbi	2013-07-23	SAMN02981526
dacmac1	Dactylonectria	macrodidyma	MPICAGEAT0147	v1.0	{'clade': 'sordariomyceta', 'kingdom': 'Fungi', 'phylum': 'Ascomycota', 'subphylum': 'Pezizomycotina', 'class': 'Sordariomycetes', 'subclass': 'Hypocreomycetidae', 'order': 'Hypocreales', 'family': 'Nectriaceae', 'subfamily': ''}	jgi	Mesny F et al.,2021	Dacma1
dacpri1	Dacryopinax	primogenitus	DJM731SSP1	v1.0	{'clade': 'Opisthokonta', 'kingdom': 'Fungi', 'phylum': 'Basidiomycota', 'subphylum': 'Agaricomycotina', 'class': 'Dacrymycetes', 'order': 'Dacrymycetales', 'family': 'Dacrymycetaceae', 'subfamily': ''}	jgi	Floudas D et al.,2012	Dacsp1
daeque1	Daedalea	quercina	L15889	2016-04-27	{'clade': 'Opisthokonta', 'kingdom': 'Fungi', 'phylum': 'Basidiomycota', 'subphylum': 'Agaricomycotina', 'class': 'Agaricomycetes', 'order': 'Polyporales', 'family': 'Fomitopsidaceae', 'subfamily': ''}	ncbi	2016-04-26	Kdaeque1
dalbam1	Daldinia	bambusicola	CBS122872	v1.0	{'clade': 'sordariomyceta', 'kingdom': 'Fungi', 'phylum': 'Ascomycota', 'subphylum': 'Pezizomycotina', 'class': 'Sordariomycetes', 'subclass': 'Xylariomycetidae', 'order': 'Xylariales', 'family': 'Hypoxylaceae', 'subfamily': ''}	jgi	Franco MEE et al.,2021	Dalba1
dalcal1	Daldinia	caldariorum	CBS122874	v1.0	{'clade': 'sordariomyceta', 'kingdom': 'Fungi', 'phylum': 'Ascomycota', 'subphylum': 'Pezizomycotina', 'class': 'Sordariomycetes', 'subclass': 'Xylariomycetidae', 'order': 'Xylariales', 'family': 'Hypoxylaceae', 'subfamily': ''}	jgi	Franco MEE et al.,2021	Dalcal1
dalchi1	Daldinia	childiae		20200306	{'clade': 'sordariomyceta', 'kingdom': 'Fungi', 'phylum': 'Ascomycota', 'subphylum': 'Pezizomycotina', 'class': 'Sordariomycetes', 'subclass': 'Xylariomycetidae', 'order': 'Xylariales', 'family': 'Hypoxylaceae', 'subfamily': ''}	ncbi	2019-09-25	SAMN12777271
daldec1	Daldinia	decipiens	CBS113046	v1.0	{'clade': 'sordariomyceta', 'kingdom': 'Fungi', 'phylum': 'Ascomycota', 'subphylum': 'Pezizomycotina', 'class': 'Sordariomycetes', 'subclass': 'Xylariomycetidae', 'order': 'Xylariales', 'family': 'Hypoxylaceae', 'subfamily': ''}	jgi	Franco MEE et al.,2021	Daldec1
dalesc1	Daldinia	eschscholtzii	FL0578	v1.0	{'clade': 'sordariomyceta', 'kingdom': 'Fungi', 'phylum': 'Ascomycota', 'subphylum': 'Pezizomycotina', 'class': 'Sordariomycetes', 'subclass': 'Xylariomycetidae', 'order': 'Xylariales', 'family': 'Hypoxylaceae', 'subfamily': ''}	jgi	Franco MEE et al.,2021	Dales1
dalesc2	Daldinia	eschscholtzii	EC12	v1.0	{'clade': 'sordariomyceta', 'kingdom': 'Fungi', 'phylum': 'Ascomycota', 'subphylum': 'Pezizomycotina', 'class': 'Sordariomycetes', 'subclass': 'Xylariomycetidae', 'order': 'Xylariales', 'family': 'Hypoxylaceae', 'subfamily': ''}	jgi	Wu W et al.,2017	DalEC12_1
dalgra1	Daldinia	grandis	CBS114736	v1.0	{'clade': 'sordariomyceta', 'kingdom': 'Fungi', 'phylum': 'Ascomycota', 'subphylum': 'Pezizomycotina', 'class': 'Sordariomycetes', 'subclass': 'Xylariomycetidae', 'order': 'Xylariales', 'family': 'Hypoxylaceae', 'subfamily': ''}	jgi	Franco MEE et al.,2021	Dalgra1
dalloc2	Daldinia	loculata	AZ0526	v2.0	{'clade': 'sordariomyceta', 'kingdom': 'Fungi', 'phylum': 'Ascomycota', 'subphylum': 'Pezizomycotina', 'class': 'Sordariomycetes', 'subclass': 'Xylariomycetidae', 'order': 'Xylariales', 'family': 'Hypoxylaceae', 'subfamily': ''}	jgi	Franco MEE et al.,2021	DallocAZ0526_2
dalloc3	Daldinia	loculata	CBS113971	v1.0	{'clade': 'sordariomyceta', 'kingdom': 'Fungi', 'phylum': 'Ascomycota', 'subphylum': 'Pezizomycotina', 'class': 'Sordariomycetes', 'subclass': 'Xylariomycetidae', 'order': 'Xylariales', 'family': 'Hypoxylaceae', 'subfamily': ''}	jgi	Franco MEE et al.,2021	Dalloc1
dalsp.1	Daldinia	sp.	FL1419	v1.0	{'clade': 'sordariomyceta', 'kingdom': 'Fungi', 'phylum': 'Ascomycota', 'subphylum': 'Pezizomycotina', 'class': 'Sordariomycetes', 'subclass': 'Xylariomycetidae', 'order': 'Xylariales', 'family': 'Hypoxylaceae', 'subfamily': ''}	jgi	Franco MEE et al.,2021	DaFL1419_1
dalsp.2	Daldinia	sp.	EC12	2017-05-11	{'clade': 'sordariomyceta', 'kingdom': 'Fungi', 'phylum': 'Ascomycota', 'subphylum': 'Pezizomycotina', 'class': 'Sordariomycetes', 'subclass': 'Xylariomycetidae', 'order': 'Xylariales', 'family': 'Hypoxylaceae', 'subfamily': ''}	ncbi	2017-05-08	Kdalsp.2
dalver1	Daldinia	vernicosa	CBS13973	v1.0	{'clade': 'sordariomyceta', 'kingdom': 'Fungi', 'phylum': 'Ascomycota', 'subphylum': 'Pezizomycotina', 'class': 'Sordariomycetes', 'subclass': 'Xylariomycetidae', 'order': 'Xylariales', 'family': 'Hypoxylaceae', 'subfamily': ''}	jgi	Franco MEE et al.,2021	Dalver1
debfab1	Debaryomyces	fabryi	CBS789	0	{'clade': 'saccharomyceta', 'kingdom': 'Fungi', 'phylum': 'Ascomycota', 'subphylum': 'Saccharomycotina', 'class': 'Saccharomycetes', 'order': 'Saccharomycetales', 'family': 'Debaryomycetaceae', 'subfamily': ''}	jgi	Tafer H et al.,2016	Debfa1
debhan1	Debaryomyces	hansenii	CBS767	2018-04-20	{'clade': 'saccharomyceta', 'kingdom': 'Fungi', 'phylum': 'Ascomycota', 'subphylum': 'Saccharomycotina', 'class': 'Saccharomycetes', 'order': 'Saccharomycetales', 'family': 'Debaryomycetaceae', 'subfamily': ''}	ncbi	2004-07-03	Kdebhan1
decgau1	Decorospora	gaudefroyi		v1.0	{'clade': 'dothideomyceta', 'kingdom': 'Fungi', 'phylum': 'Ascomycota', 'subphylum': 'Pezizomycotina', 'class': 'Dothideomycetes', 'subclass': 'Pleosporomycetidae', 'order': 'Pleosporales', 'suborder': 'Pleosporineae', 'family': 'Pleosporaceae', 'subfamily': ''}	jgi	Haridas S et al.,2020	Decga1
dekbru1	Dekkera	bruxellensis	CBS2499	v2.0	{'clade': 'saccharomyceta', 'kingdom': 'Fungi', 'phylum': 'Ascomycota', 'subphylum': 'Saccharomycotina', 'class': 'Saccharomycetes', 'order': 'Saccharomycetales', 'family': 'Pichiaceae', 'subfamily': ''}	jgi	Pi?kur J et al.,2012	Dekbr2
delcon1	Delitschia	confertaspora	ATCC74209	v1.0	{'clade': 'dothideomyceta', 'kingdom': 'Fungi', 'phylum': 'Ascomycota', 'subphylum': 'Pezizomycotina', 'class': 'Dothideomycetes', 'subclass': 'Pleosporomycetidae', 'order': 'Pleosporales', 'family': 'Delitschiaceae', 'subfamily': ''}	jgi	Haridas S et al.,2020	Delco1
delstr1	Delphinella	strobiligena	CBS73571	v1.0	{'clade': 'dothideomyceta', 'kingdom': 'Fungi', 'phylum': 'Ascomycota', 'subphylum': 'Pezizomycotina', 'class': 'Dothideomycetes', 'subclass': 'Dothideomycetidae', 'order': 'Dothideales', 'family': 'Dothioraceae', 'subfamily': ''}	jgi	Haridas S et al.,2020	Delst1
denbis1	Dendrothele	bispora	CBS96296	v1.0	{'clade': 'Opisthokonta', 'kingdom': 'Fungi', 'phylum': 'Basidiomycota', 'subphylum': 'Agaricomycotina', 'class': 'Agaricomycetes', 'subclass': 'Agaricomycetidae', 'order': 'Agaricales', 'family': '', 'subfamily': ''}	jgi	Varga T et al.,2019	Denbi1
denfra1	Dentipellis	fragilis		20190405	{'clade': 'Opisthokonta', 'kingdom': 'Fungi', 'phylum': 'Basidiomycota', 'subphylum': 'Agaricomycotina', 'class': 'Agaricomycetes', 'order': 'Russulales', 'family': 'Hericiaceae', 'subfamily': ''}	ncbi	2019-04-05	SAMN10850132
dennan1	Dendryphion	nanum	MPICAGECH0243	v1.0	{'clade': 'dothideomyceta', 'kingdom': 'Fungi', 'phylum': 'Ascomycota', 'subphylum': 'Pezizomycotina', 'class': 'Dothideomycetes', 'subclass': 'Pleosporomycetidae', 'order': 'Pleosporales', 'family': 'Torulaceae', 'subfamily': ''}	jgi	Mesny F et al.,2021	Denna1
densp.1	Dentipellis	sp.	KUC8613	v1.0	{'clade': 'Opisthokonta', 'kingdom': 'Fungi', 'phylum': 'Basidiomycota', 'subphylum': 'Agaricomycotina', 'class': 'Agaricomycetes', 'order': 'Russulales', 'family': 'Hericiaceae', 'subfamily': ''}	jgi	Park H et al.,2019	Densp1
diaamp1	Diaporthe	ampelina	UCDDA912	0	{'clade': 'sordariomyceta', 'kingdom': 'Fungi', 'phylum': 'Ascomycota', 'subphylum': 'Pezizomycotina', 'class': 'Sordariomycetes', 'subclass': 'Sordariomycetidae', 'order': 'Diaporthales', 'family': 'Diaporthaceae', 'subfamily': ''}	jgi	Morales-Cruz A et al.,2015	Diaam1
diabat1	Diaporthe	batatas		2021-07-22	{'clade': 'sordariomyceta', 'kingdom': 'Fungi', 'phylum': 'Ascomycota', 'subphylum': 'Pezizomycotina', 'class': 'Sordariomycetes', 'subclass': 'Sordariomycetidae', 'order': 'Diaporthales', 'family': 'Diaporthaceae', 'subfamily': ''}	ncbi	2021-07-22	Kdiabat1
diacit1	Diaporthe	citri		2021-05-18	{'clade': 'sordariomyceta', 'kingdom': 'Fungi', 'phylum': 'Ascomycota', 'subphylum': 'Pezizomycotina', 'class': 'Sordariomycetes', 'subclass': 'Sordariomycetidae', 'order': 'Diaporthales', 'family': 'Diaporthaceae', 'subfamily': ''}	ncbi	2020-09-15	Kdiacit1
diahel1	Diaporthe	helianthi	str796	0	{'clade': 'sordariomyceta', 'kingdom': 'Fungi', 'phylum': 'Ascomycota', 'subphylum': 'Pezizomycotina', 'class': 'Sordariomycetes', 'subclass': 'Sordariomycetidae', 'order': 'Diaporthales', 'family': 'Diaporthaceae', 'subfamily': ''}	jgi	Baroncelli R et al.,2016	Diahe1
dibbae1	Dibaeis	baeomyces		0	{'clade': 'OSLEUM clade', 'kingdom': 'Fungi', 'phylum': 'Ascomycota', 'subphylum': 'Pezizomycotina', 'class': 'Lecanoromycetes', 'subclass': 'Ostropomycetidae', 'order': 'Pertusariales', 'family': 'Icmadophilaceae', 'subfamily': ''}	jgi	McDonald TR et al.,2013	Dibbae1
dicmue1	Dictyocoela	muelleri		20201222	{'clade': 'Opisthokonta', 'kingdom': 'Fungi', 'phylum': 'Microsporidia', 'subphylum': '', 'class': '', 'order': '', 'family': '', 'subfamily': ''}	ncbi	2020-12-22	SAMN10502583
dicroe1	Dictyocoela	roeselum		20201222	{'clade': 'Opisthokonta', 'kingdom': 'Fungi', 'phylum': 'Microsporidia', 'subphylum': '', 'class': '', 'order': '', 'family': '', 'subfamily': ''}	ncbi	2020-12-22	SAMN10502655
dicsqu1	Dichomitus	squalens	CBS46389	v1.0	{'clade': 'Opisthokonta', 'kingdom': 'Fungi', 'phylum': 'Basidiomycota', 'subphylum': 'Agaricomycotina', 'class': 'Agaricomycetes', 'order': 'Polyporales', 'family': 'Polyporaceae', 'subfamily': ''}	jgi	Casado López S et al.,2019	Dicsqu463_1
dicsqu2	Dichomitus	squalens	CBS46489	v1.0	{'clade': 'Opisthokonta', 'kingdom': 'Fungi', 'phylum': 'Basidiomycota', 'subphylum': 'Agaricomycotina', 'class': 'Agaricomycetes', 'order': 'Polyporales', 'family': 'Polyporaceae', 'subfamily': ''}	jgi	Casado López S et al.,2019	Dicsqu464_1
dicsqu3	Dichomitus	squalens	OM183701	v1.0	{'clade': 'Opisthokonta', 'kingdom': 'Fungi', 'phylum': 'Basidiomycota', 'subphylum': 'Agaricomycotina', 'class': 'Agaricomycetes', 'order': 'Polyporales', 'family': 'Polyporaceae', 'subfamily': ''}	jgi	Casado López S et al.,2019	Dicsqu18370_1
dicsqu4	Dichomitus	squalens	LYAD421SS1	v1.0	{'clade': 'Opisthokonta', 'kingdom': 'Fungi', 'phylum': 'Basidiomycota', 'subphylum': 'Agaricomycotina', 'class': 'Agaricomycetes', 'order': 'Polyporales', 'family': 'Polyporaceae', 'subfamily': ''}	jgi	Floudas D et al.,2012	Dicsq1
didena1	Didymosphaeria	enalia		20200324	{'clade': 'dothideomyceta', 'kingdom': 'Fungi', 'phylum': 'Ascomycota', 'subphylum': 'Pezizomycotina', 'class': 'Dothideomycetes', 'subclass': 'Pleosporomycetidae', 'order': 'Pleosporales', 'suborder': 'Massarineae', 'family': 'Didymosphaeriaceae', 'subfamily': ''}	ncbi	2020-01-31	SAMN02744852
didexi1	Didymella	exigua	CBS18355	v1.0	{'clade': 'dothideomyceta', 'kingdom': 'Fungi', 'phylum': 'Ascomycota', 'subphylum': 'Pezizomycotina', 'class': 'Dothideomycetes', 'subclass': 'Pleosporomycetidae', 'order': 'Pleosporales', 'suborder': 'Pleosporineae', 'family': 'Didymellaceae', 'subfamily': ''}	jgi	Haridas S et al.,2020	Didex1
didhet1	Didymella	heteroderae		20200303	{'clade': 'dothideomyceta', 'kingdom': 'Fungi', 'phylum': 'Ascomycota', 'subphylum': 'Pezizomycotina', 'class': 'Dothideomycetes', 'subclass': 'Pleosporomycetidae', 'order': 'Pleosporales', 'suborder': 'Pleosporineae', 'family': 'Didymellaceae', 'subfamily': ''}	ncbi	2020-03-03	SAMN11403614
didker1	Didymella	keratinophila		20200303	{'clade': 'dothideomyceta', 'kingdom': 'Fungi', 'phylum': 'Ascomycota', 'subphylum': 'Pezizomycotina', 'class': 'Dothideomycetes', 'subclass': 'Pleosporomycetidae', 'order': 'Pleosporales', 'suborder': 'Pleosporineae', 'family': 'Didymellaceae', 'subfamily': ''}	ncbi	2020-03-03	SAMN11403613
didzea1	Didymella	zeae-maydis	3018	0	{'clade': 'dothideomyceta', 'kingdom': 'Fungi', 'phylum': 'Ascomycota', 'subphylum': 'Pezizomycotina', 'class': 'Dothideomycetes', 'subclass': 'Pleosporomycetidae', 'order': 'Pleosporales', 'suborder': 'Pleosporineae', 'family': 'Didymellaceae', 'subfamily': ''}	jgi	Condon BJ et al.,2018	Didma1
dimcri1	Dimargaris	cristalligena	RSA468singlecell	v1.0	{'clade': 'Opisthokonta', 'kingdom': 'Fungi', 'phylum': 'Zoopagomycota', 'subphylum': 'Kickxellomycotina', 'class': 'Dimargaritomycetes', 'order': 'Dimargaritales', 'family': 'Dimargaritaceae', 'subfamily': ''}	jgi	Ahrendt SR et al.,2018	DimcrSC1
dipcor1	Diplodia	corticola		20161118	{'clade': 'dothideomyceta', 'kingdom': 'Fungi', 'phylum': 'Ascomycota', 'subphylum': 'Pezizomycotina', 'class': 'Dothideomycetes', 'order': 'Botryosphaeriales', 'family': 'Botryosphaeriaceae', 'subfamily': ''}	ncbi	2016-11-18	SAMN05253255
dipros1	Diplocarpon	rosae		20200316	{'clade': 'sordariomyceta', 'kingdom': 'Fungi', 'phylum': 'Ascomycota', 'subphylum': 'Pezizomycotina', 'class': 'Leotiomycetes', 'order': 'Helotiales', 'family': 'Drepanopezizaceae', 'subfamily': ''}	ncbi	2017-09-20	SAMN06163654
dipser1	Diplodia	seriata	DS831	0	{'clade': 'dothideomyceta', 'kingdom': 'Fungi', 'phylum': 'Ascomycota', 'subphylum': 'Pezizomycotina', 'class': 'Dothideomycetes', 'order': 'Botryosphaeriales', 'family': 'Botryosphaeriaceae', 'subfamily': ''}	jgi	Morales-Cruz A et al.,2015	Dipse1
disaci1	Dissoconium	aciculare	CBS34282	2020-03-24	{'clade': 'dothideomyceta', 'kingdom': 'Fungi', 'phylum': 'Ascomycota', 'subphylum': 'Pezizomycotina', 'class': 'Dothideomycetes', 'subclass': 'Dothideomycetidae', 'order': 'Mycosphaerellales', 'family': 'Dissoconiaceae', 'subfamily': ''}	ncbi	2020-01-29	Kdisaci1
disglo1	Dissophora	globulifera		20210104	{'clade': 'Opisthokonta', 'kingdom': 'Fungi', 'phylum': 'Mucoromycota', 'subphylum': 'Mortierellomycotina', 'class': 'Mortierellomycetes', 'order': 'Mortierellales', 'family': 'Mortierellaceae', 'subfamily': ''}	ncbi	2020-12-16	SAMN05720531
disglo2	Dissophora	globulifera		20210104	{'clade': 'Opisthokonta', 'kingdom': 'Fungi', 'phylum': 'Mucoromycota', 'subphylum': 'Mortierellomycotina', 'class': 'Mortierellomycetes', 'order': 'Mortierellales', 'family': 'Mortierellaceae', 'subfamily': ''}	ncbi	2020-12-16	SAMN05720444
diurug1	Diutina	rugosa		20210125	{'clade': 'saccharomyceta', 'kingdom': 'Fungi', 'phylum': 'Ascomycota', 'subphylum': 'Saccharomycotina', 'class': 'Saccharomycetes', 'order': 'Saccharomycetales', 'family': '', 'subfamily': ''}	ncbi	2019-09-26	SAMN11490865
divepi1	Diversispora	epigaea		20190328	{'clade': 'Opisthokonta', 'kingdom': 'Fungi', 'phylum': 'Mucoromycota', 'subphylum': 'Glomeromycotina', 'class': 'Glomeromycetes', 'order': 'Diversisporales', 'family': 'Diversisporaceae', 'subfamily': ''}	ncbi	2018-09-12	SAMN08400201
dotsep1	Dothistroma	septosporum	NZE10	v1.0	{'clade': 'dothideomyceta', 'kingdom': 'Fungi', 'phylum': 'Ascomycota', 'subphylum': 'Pezizomycotina', 'class': 'Dothideomycetes', 'subclass': 'Dothideomycetidae', 'order': 'Mycosphaerellales', 'family': 'Mycosphaerellaceae', 'subfamily': ''}	jgi	de Wit PJ et al.,N/D~Ohm RA et al.,N/D	Dotse1
dotsym1	Dothidotthia	symphoricarpi	CBS119687	2020-03-24	{'clade': 'dothideomyceta', 'kingdom': 'Fungi', 'phylum': 'Ascomycota', 'subphylum': 'Pezizomycotina', 'class': 'Dothideomycetes', 'subclass': 'Pleosporomycetidae', 'order': 'Pleosporales', 'family': 'Dothidotthiaceae', 'subfamily': ''}	ncbi	2020-01-29	Kdotsym1
drebro1	Drechslerella	brochopaga		20200408	{'clade': 'saccharomyceta', 'kingdom': 'Fungi', 'phylum': 'Ascomycota', 'subphylum': 'Pezizomycotina', 'class': 'Orbiliomycetes', 'order': 'Orbiliales', 'family': 'Orbiliaceae', 'subfamily': ''}	ncbi	2020-04-08	SAMN03658141
drecon1	Drechmeria	coniospora	ARSEF6962	0	{'clade': 'sordariomyceta', 'kingdom': 'Fungi', 'phylum': 'Ascomycota', 'subphylum': 'Pezizomycotina', 'class': 'Sordariomycetes', 'subclass': 'Hypocreomycetidae', 'order': 'Hypocreales', 'family': 'Ophiocordycipitaceae', 'subfamily': ''}	jgi	Zhang L et al.,2016	Dreco1
dreste1	Drechslerella	stenobrocha	248	0	{'clade': 'saccharomyceta', 'kingdom': 'Fungi', 'phylum': 'Ascomycota', 'subphylum': 'Pezizomycotina', 'class': 'Orbiliomycetes', 'order': 'Orbiliales', 'family': 'Orbiliaceae', 'subfamily': ''}	jgi	Liu K et al.,2014	Drest1
durrog1	Durotheca	rogersii	YMJ92031201	v1.0	{'clade': 'sordariomyceta', 'kingdom': 'Fungi', 'phylum': 'Ascomycota', 'subphylum': 'Pezizomycotina', 'class': 'Sordariomycetes', 'subclass': 'Xylariomycetidae', 'order': 'Xylariales', 'family': 'Xylariaceae', 'subfamily': ''}	jgi	Franco MEE et al.,2021	Durrog2
earsca1	Earliella	scabrosa	CIRMBRFM1817	v1.0	{'clade': 'Opisthokonta', 'kingdom': 'Fungi', 'phylum': 'Basidiomycota', 'subphylum': 'Agaricomycotina', 'class': 'Agaricomycetes', 'order': 'Polyporales', 'family': 'Polyporaceae', 'subfamily': ''}	jgi	Hage H et al.,2021	Earsca1
edhaed1	Edhazardia	aedis	USNM41457	0	{'clade': 'Opisthokonta', 'kingdom': 'Fungi', 'phylum': 'Microsporidia', 'family': 'Culicosporidae', 'subphylum': '', 'class': '', 'order': '', 'subfamily': ''}	jgi	Desjardins CA et al.,2015	Edhae1
elagra1	Elaphomyces	granulatus		20170804	{'clade': 'leotiomyceta', 'kingdom': 'Fungi', 'phylum': 'Ascomycota', 'subphylum': 'Pezizomycotina', 'class': 'Eurotiomycetes', 'subclass': 'Eurotiomycetidae', 'order': 'Eurotiales', 'family': 'Elaphomycetaceae', 'subfamily': ''}	ncbi	2017-08-04	SAMN02796050
elagra2	Elaphomyces	granulatus	OSC145934	0	{'clade': 'leotiomyceta', 'kingdom': 'Fungi', 'phylum': 'Ascomycota', 'subphylum': 'Pezizomycotina', 'class': 'Eurotiomycetes', 'subclass': 'Eurotiomycetidae', 'order': 'Eurotiales', 'family': 'Elaphomycetaceae', 'subfamily': ''}	jgi	Quandt CA et al.,2015	Elagr1
elsamp1	Elsinoe	ampelina	CECT20119	v1.0	{'clade': 'dothideomyceta', 'kingdom': 'Fungi', 'phylum': 'Ascomycota', 'subphylum': 'Pezizomycotina', 'class': 'Dothideomycetes', 'subclass': 'Dothideomycetidae', 'order': 'Myriangiales', 'family': 'Elsinoaceae', 'subfamily': ''}	jgi	Haridas S et al.,2020	Elsamp1
elsaus1	Elsinoe	australis		20180322	{'clade': 'dothideomyceta', 'kingdom': 'Fungi', 'phylum': 'Ascomycota', 'subphylum': 'Pezizomycotina', 'class': 'Dothideomycetes', 'subclass': 'Dothideomycetidae', 'order': 'Myriangiales', 'family': 'Elsinoaceae', 'subfamily': ''}	ncbi	2018-03-22	SAMN06890669
elsaus2	Elsinoe	australis		20190515	{'clade': 'dothideomyceta', 'kingdom': 'Fungi', 'phylum': 'Ascomycota', 'subphylum': 'Pezizomycotina', 'class': 'Dothideomycetes', 'subclass': 'Dothideomycetidae', 'order': 'Myriangiales', 'family': 'Elsinoaceae', 'subfamily': ''}	ncbi	2019-05-15	SAMN08323602
elsbat1	Elsinoe	batatas		2021-08-12	{'clade': 'dothideomyceta', 'kingdom': 'Fungi', 'phylum': 'Ascomycota', 'subphylum': 'Pezizomycotina', 'class': 'Dothideomycetes', 'subclass': 'Dothideomycetidae', 'order': 'Myriangiales', 'family': 'Elsinoaceae', 'subfamily': ''}	ncbi	2021-03-09	Kelsbat1
elsfaw1	Elsinoe	fawcettii		20200506	{'clade': 'dothideomyceta', 'kingdom': 'Fungi', 'phylum': 'Ascomycota', 'subphylum': 'Pezizomycotina', 'class': 'Dothideomycetes', 'subclass': 'Dothideomycetidae', 'order': 'Myriangiales', 'family': 'Elsinoaceae', 'subfamily': ''}	ncbi	2020-05-06	SAMN10239534
emeafr1	Emergomyces	africanus		2021-06-16	{'clade': 'leotiomyceta', 'kingdom': 'Fungi', 'phylum': 'Ascomycota', 'subphylum': 'Pezizomycotina', 'class': 'Eurotiomycetes', 'subclass': 'Eurotiomycetidae', 'order': 'Onygenales', 'family': 'Ajellomycetaceae', 'subfamily': ''}	ncbi	2016-06-09	Kemeafr1
emepas1	Emergomyces	pasteurianus	UAMH9510	0	{'clade': 'leotiomyceta', 'kingdom': 'Fungi', 'phylum': 'Ascomycota', 'subphylum': 'Pezizomycotina', 'class': 'Eurotiomycetes', 'subclass': 'Eurotiomycetidae', 'order': 'Onygenales', 'family': 'Ajellomycetaceae', 'subfamily': ''}	jgi	Dukik K et al.,2017	Emepa1
emepas2	Emergomyces	pasteurianus	Ep9510	2021-06-16	{'clade': 'leotiomyceta', 'kingdom': 'Fungi', 'phylum': 'Ascomycota', 'subphylum': 'Pezizomycotina', 'class': 'Eurotiomycetes', 'subclass': 'Eurotiomycetidae', 'order': 'Onygenales', 'family': 'Ajellomycetaceae', 'subfamily': ''}	ncbi	2016-11-18	Kemepas2
emesp.1	Emericellopsis	sp.	TS7	2021-08-21	{'clade': 'sordariomyceta', 'kingdom': 'Fungi', 'phylum': 'Ascomycota', 'subphylum': 'Pezizomycotina', 'class': 'Sordariomycetes', 'subclass': 'Hypocreomycetidae', 'order': 'Hypocreales', 'family': '', 'subfamily': ''}	ncbi	2021-08-18	Kemesp.1
emmcre1	Emmonsia	crescens	UAMH4076	0	{'clade': 'leotiomyceta', 'kingdom': 'Fungi', 'phylum': 'Ascomycota', 'subphylum': 'Pezizomycotina', 'class': 'Eurotiomycetes', 'subclass': 'Eurotiomycetidae', 'order': 'Onygenales', 'family': 'Ajellomycetaceae', 'subfamily': ''}	jgi	Muñoz JF et al.,2018	Emmcr1
emmcre2	Emmonsia	crescens	UAMH3008	2015-05-15	{'clade': 'leotiomyceta', 'kingdom': 'Fungi', 'phylum': 'Ascomycota', 'subphylum': 'Pezizomycotina', 'class': 'Eurotiomycetes', 'subclass': 'Eurotiomycetidae', 'order': 'Onygenales', 'family': 'Ajellomycetaceae', 'subfamily': ''}	ncbi	2015-05-15	Kemmcre2
emmpar1	Emmonsia	parva	UAMH130	0	{'clade': 'leotiomyceta', 'kingdom': 'Fungi', 'phylum': 'Ascomycota', 'subphylum': 'Pezizomycotina', 'class': 'Eurotiomycetes', 'subclass': 'Eurotiomycetidae', 'order': 'Onygenales', 'family': 'Ajellomycetaceae', 'subfamily': ''}	jgi	Muñoz JF et al.,2018	Emmpa1
enccun1	Encephalitozoon	cuniculi	GBM1	0	{'clade': 'Opisthokonta', 'kingdom': 'Fungi', 'phylum': 'Microsporidia', 'suborder': 'Apansporoblastina', 'family': 'Unikaryonidae', 'subphylum': '', 'class': '', 'order': '', 'subfamily': ''}	jgi	Peyretaillade E et al.,2009~Katinka MD et al.,2001	Enccu1
enccun2	Encephalitozoon	cuniculi	EcunIIIL	2015-07-15	{'clade': 'Opisthokonta', 'kingdom': 'Fungi', 'phylum': 'Microsporidia', 'suborder': 'Apansporoblastina', 'family': 'Unikaryonidae', 'subphylum': '', 'class': '', 'order': '', 'subfamily': ''}	ncbi	2015-07-15	Kenccun2
enchel1	Encephalitozoon	hellem	ATCC50504	0	{'clade': 'Opisthokonta', 'kingdom': 'Fungi', 'phylum': 'Microsporidia', 'suborder': 'Apansporoblastina', 'family': 'Unikaryonidae', 'subphylum': '', 'class': '', 'order': '', 'subfamily': ''}	jgi	Pombert JF et al.,2012	Enche1
encint1	Encephalitozoon	intestinalis	ATCC50506	0	{'clade': 'Opisthokonta', 'kingdom': 'Fungi', 'phylum': 'Microsporidia', 'suborder': 'Apansporoblastina', 'family': 'Unikaryonidae', 'subphylum': '', 'class': '', 'order': '', 'subfamily': ''}	jgi	Corradi N et al.,2010	Encin1
encrom1	Encephalitozoon	romaleae	SJ2008	0	{'clade': 'Opisthokonta', 'kingdom': 'Fungi', 'phylum': 'Microsporidia', 'suborder': 'Apansporoblastina', 'family': 'Unikaryonidae', 'subphylum': '', 'class': '', 'order': '', 'subfamily': ''}	jgi	Pombert JF et al.,2012	Encro1
endpal1	Endocarpon	pallidulum	Enpa	0	{'clade': 'leotiomyceta', 'kingdom': 'Fungi', 'phylum': 'Ascomycota', 'subphylum': 'Pezizomycotina', 'class': 'Eurotiomycetes', 'subclass': 'Chaetothyriomycetidae', 'order': 'Verrucariales', 'family': 'Verrucariaceae', 'subfamily': ''}	jgi	McDonald TR et al.,2013	Endpal1
endpus1	Endocarpon	pusillum	Z07020	0	{'clade': 'leotiomyceta', 'kingdom': 'Fungi', 'phylum': 'Ascomycota', 'subphylum': 'Pezizomycotina', 'class': 'Eurotiomycetes', 'subclass': 'Chaetothyriomycetidae', 'order': 'Verrucariales', 'family': 'Verrucariaceae', 'subfamily': ''}	jgi	Wang YY et al.,2014	EndpusZ1
endsp.1	Endogone	sp	FLAS59071	0	{'clade': 'Opisthokonta', 'kingdom': 'Fungi', 'phylum': 'Mucoromycota', 'subphylum': 'Mucoromycotina', 'class': 'Endogonomycetes', 'order': 'Endogonales', 'family': 'Endogonaceae', 'subfamily': ''}	jgi	Chang Y et al.,2019	Endsp1
endsp.2	Endogone	sp.	FLASF59071	20190102	{'clade': 'Opisthokonta', 'kingdom': 'Fungi', 'phylum': 'Mucoromycota', 'subphylum': 'Mucoromycotina', 'class': 'Endogonomycetes', 'order': 'Endogonales', 'family': 'Endogonaceae', 'subfamily': ''}	ncbi	2019-01-02	SAMN05444560
entbel1	Entomortierella	beljakovae		20210104	{'clade': 'Opisthokonta', 'kingdom': 'Fungi', 'phylum': 'Mucoromycota', 'subphylum': 'Mortierellomycotina', 'class': 'Mortierellomycetes', 'order': 'Mortierellales', 'family': 'Mortierellaceae', 'subfamily': ''}	ncbi	2020-11-24	SAMN05720775
entbie1	Enterocytozoon	bieneusi	H348	20140804	{'clade': 'Opisthokonta', 'kingdom': 'Fungi', 'phylum': 'Microsporidia', 'suborder': 'Apansporoblastina', 'family': 'Enterocytozoonidae', 'subphylum': '', 'class': '', 'order': '', 'subfamily': ''}	ncbi	2007-12-05	SAMN00017218
entcan1	Enterospora	canceri	GB1	0	{'clade': 'Opisthokonta', 'kingdom': 'Fungi', 'phylum': 'Microsporidia', 'suborder': 'Apansporoblastina', 'family': 'Enterocytozoonidae', 'subphylum': '', 'class': '', 'order': '', 'subfamily': ''}	jgi	Wiredu Boakye D et al.,2017	Entca1
entchl1	Entomortierella	chlamydospora		20210104	{'clade': 'Opisthokonta', 'kingdom': 'Fungi', 'phylum': 'Mucoromycota', 'subphylum': 'Mortierellomycotina', 'class': 'Mortierellomycetes', 'order': 'Mortierellales', 'family': 'Mortierellaceae', 'subfamily': ''}	ncbi	2020-12-08	SAMN05720793
entchl2	Entomortierella	chlamydospora		20210104	{'clade': 'Opisthokonta', 'kingdom': 'Fungi', 'phylum': 'Mucoromycota', 'subphylum': 'Mortierellomycotina', 'class': 'Mortierellomycetes', 'order': 'Mortierellales', 'family': 'Mortierellaceae', 'subfamily': ''}	ncbi	2020-12-08	SAMN05720521
enthep1	Enterocytozoon	hepatopenaei	TH1	0	{'clade': 'Opisthokonta', 'kingdom': 'Fungi', 'phylum': 'Microsporidia', 'suborder': 'Apansporoblastina', 'family': 'Enterocytozoonidae', 'subphylum': '', 'class': '', 'order': '', 'subfamily': ''}	jgi	Wiredu Boakye D et al.,2017	Enthe1
entlig1	Entomortierella	lignicola		20210104	{'clade': 'Opisthokonta', 'kingdom': 'Fungi', 'phylum': 'Mucoromycota', 'subphylum': 'Mortierellomycotina', 'class': 'Mortierellomycetes', 'order': 'Mortierellales', 'family': 'Mortierellaceae', 'subfamily': ''}	ncbi	2020-11-16	SAMN05720451
entmus1	Entomophthora	muscae		20201002	{'clade': 'Opisthokonta', 'kingdom': 'Fungi', 'phylum': 'Zoopagomycota', 'subphylum': 'Entomophthoromycotina', 'class': 'Entomophthoromycetes', 'order': 'Entomophthorales', 'family': 'Entomophthoraceae', 'subfamily': ''}	ncbi	2020-10-02	SAMN09621101
epifes1	Epichloe	festucae	Fl1	20201124	{'clade': 'sordariomyceta', 'kingdom': 'Fungi', 'phylum': 'Ascomycota', 'subphylum': 'Pezizomycotina', 'class': 'Sordariomycetes', 'subclass': 'Hypocreomycetidae', 'order': 'Hypocreales', 'family': 'Clavicipitaceae', 'subfamily': ''}	ncbi	2018-11-23	SAMN08391367
epityp1	Epithele	typhae	CBS20358	v1.0	{'clade': 'Opisthokonta', 'kingdom': 'Fungi', 'phylum': 'Basidiomycota', 'subphylum': 'Agaricomycotina', 'class': 'Agaricomycetes', 'order': 'Russulales', 'family': 'Epitheliaceae', 'subfamily': ''}	jgi	Hage H et al.,2021	Epityp1
erebil1	Eremomyces	bilateralis	CBS78170	v1.0	{'clade': 'dothideomyceta', 'kingdom': 'Fungi', 'phylum': 'Ascomycota', 'subphylum': 'Pezizomycotina', 'class': 'Dothideomycetes', 'order': 'Eremomycetales', 'family': 'Eremomycetaceae', 'subfamily': ''}	jgi	Haridas S et al.,2020	Erebi1
erecym1	Eremothecium	cymbalariae	DBVPG7215	0	{'clade': 'saccharomyceta', 'kingdom': 'Fungi', 'phylum': 'Ascomycota', 'subphylum': 'Saccharomycotina', 'class': 'Saccharomycetes', 'order': 'Saccharomycetales', 'family': 'Saccharomycetaceae', 'subfamily': ''}	jgi	Wendland J et al.,2011	Erecy1
eregos1	Eremothecium	gossypii	FDAG1	0	{'clade': 'saccharomyceta', 'kingdom': 'Fungi', 'phylum': 'Ascomycota', 'subphylum': 'Saccharomycotina', 'class': 'Saccharomycetes', 'order': 'Saccharomycetales', 'family': 'Saccharomycetaceae', 'subfamily': ''}	jgi	Dietrich FS et al.,2013	Erego1
eregos2	Eremothecium	gossypii	ATCC10895	0	{'clade': 'saccharomyceta', 'kingdom': 'Fungi', 'phylum': 'Ascomycota', 'subphylum': 'Saccharomycotina', 'class': 'Saccharomycetes', 'order': 'Saccharomycetales', 'family': 'Saccharomycetaceae', 'subfamily': ''}	jgi	Dietrich FS et al.,2004	Ashgo1_1
eresin1	Eremothecium	sinecaudum		20160913	{'clade': 'saccharomyceta', 'kingdom': 'Fungi', 'phylum': 'Ascomycota', 'subphylum': 'Saccharomycotina', 'class': 'Saccharomycetes', 'order': 'Saccharomycetales', 'family': 'Saccharomycetaceae', 'subfamily': ''}	ncbi	2016-02-04	SAMN04445727
erynec1	Erysiphe	necator	c	0	{'clade': 'sordariomyceta', 'kingdom': 'Fungi', 'phylum': 'Ascomycota', 'subphylum': 'Pezizomycotina', 'class': 'Leotiomycetes', 'order': 'Erysiphales', 'family': 'Erysiphaceae', 'subfamily': ''}	jgi	Jones L et al.,2014	Erynec1
erypul1	Erysiphe	pulchra	Cflorida	0	{'clade': 'sordariomyceta', 'kingdom': 'Fungi', 'phylum': 'Ascomycota', 'subphylum': 'Pezizomycotina', 'class': 'Leotiomycetes', 'order': 'Erysiphales', 'family': 'Erysiphaceae', 'subfamily': ''}	jgi	Wadl PA et al.,2019	Erypu1
escweb1	Escovopsis	weberi	CC03120810	0	{'clade': 'sordariomyceta', 'kingdom': 'Fungi', 'phylum': 'Ascomycota', 'subphylum': 'Pezizomycotina', 'class': 'Sordariomycetes', 'subclass': 'Hypocreomycetidae', 'order': 'Hypocreales', 'family': 'Hypocreaceae', 'subfamily': ''}	jgi	de Man TJ et al.,2016	Escweb1
eurrub1	Eurotium	rubrum		v1.0	{'clade': 'leotiomyceta', 'kingdom': 'Fungi', 'phylum': 'Ascomycota', 'subphylum': 'Pezizomycotina', 'class': 'Eurotiomycetes', 'subclass': 'Eurotiomycetidae', 'order': 'Eurotiales', 'family': 'Aspergillaceae', 'subfamily': ''}	jgi	Kis-Papo T et al.,2014	Eurhe1
eutlat1	Eutypa	lata	UCREL1	0	{'clade': 'sordariomyceta', 'kingdom': 'Fungi', 'phylum': 'Ascomycota', 'subphylum': 'Pezizomycotina', 'class': 'Sordariomycetes', 'subclass': 'Xylariomycetidae', 'order': 'Xylariales', 'family': 'Diatrypaceae', 'subfamily': ''}	jgi	Blanco-Ulate B et al.,2013	Eutla1
exigla1	Exidia	glandulosa	HHB12029	2016-04-28	{'clade': 'Opisthokonta', 'kingdom': 'Fungi', 'phylum': 'Basidiomycota', 'subphylum': 'Agaricomycotina', 'class': 'Agaricomycetes', 'order': 'Auriculariales', 'family': 'Exidiaceae', 'subfamily': ''}	ncbi	2016-04-26	Kexigla1
exoaqu1	Exophiala	aquamarina	CBS119918	2017-06-26	{'clade': 'leotiomyceta', 'kingdom': 'Fungi', 'phylum': 'Ascomycota', 'subphylum': 'Pezizomycotina', 'class': 'Eurotiomycetes', 'subclass': 'Chaetothyriomycetidae', 'order': 'Chaetothyriales', 'family': 'Herpotrichiellaceae', 'subfamily': ''}	ncbi	2014-06-16	Kexoaqu1
exoder1	Exophiala	dermatitidis	UT8656	0	{'clade': 'leotiomyceta', 'kingdom': 'Fungi', 'phylum': 'Ascomycota', 'subphylum': 'Pezizomycotina', 'class': 'Eurotiomycetes', 'subclass': 'Chaetothyriomycetidae', 'order': 'Chaetothyriales', 'family': 'Herpotrichiellaceae', 'subfamily': ''}	jgi	Chen Z et al.,2014~Teixeira MM et al.,2017	Exode1
exoder2	Exophiala	dermatitidis	NIHUT8656	2017-06-26	{'clade': 'leotiomyceta', 'kingdom': 'Fungi', 'phylum': 'Ascomycota', 'subphylum': 'Pezizomycotina', 'class': 'Eurotiomycetes', 'subclass': 'Chaetothyriomycetidae', 'order': 'Chaetothyriales', 'family': 'Herpotrichiellaceae', 'subfamily': ''}	ncbi	2011-10-14	Kexoder2
exomes1	Exophiala	mesophila	CBS40295	0	{'clade': 'leotiomyceta', 'kingdom': 'Fungi', 'phylum': 'Ascomycota', 'subphylum': 'Pezizomycotina', 'class': 'Eurotiomycetes', 'subclass': 'Chaetothyriomycetidae', 'order': 'Chaetothyriales', 'family': 'Herpotrichiellaceae', 'subfamily': ''}	jgi	Teixeira MM et al.,2017	Exome1
exooli1	Exophiala	oligosperma	CBS72588	0	{'clade': 'leotiomyceta', 'kingdom': 'Fungi', 'phylum': 'Ascomycota', 'subphylum': 'Pezizomycotina', 'class': 'Eurotiomycetes', 'subclass': 'Chaetothyriomycetidae', 'order': 'Chaetothyriales', 'family': 'Herpotrichiellaceae', 'subfamily': ''}	jgi	Teixeira MM et al.,2017	Exool1
exosid1	Exophiala	sideris	CBS121828	0	{'clade': 'leotiomyceta', 'kingdom': 'Fungi', 'phylum': 'Ascomycota', 'subphylum': 'Pezizomycotina', 'class': 'Eurotiomycetes', 'subclass': 'Chaetothyriomycetidae', 'order': 'Chaetothyriales', 'family': 'Herpotrichiellaceae', 'subfamily': ''}	jgi	Teixeira MM et al.,2017	Exosi1
exospi1	Exophiala	spinifera	CBS89968	0	{'clade': 'leotiomyceta', 'kingdom': 'Fungi', 'phylum': 'Ascomycota', 'subphylum': 'Pezizomycotina', 'class': 'Eurotiomycetes', 'subclass': 'Chaetothyriomycetidae', 'order': 'Chaetothyriales', 'family': 'Herpotrichiellaceae', 'subfamily': ''}	jgi	Teixeira MM et al.,2017	Exosp1
exoxen1	Exophiala	xenobiotica	CBS118157	0	{'clade': 'leotiomyceta', 'kingdom': 'Fungi', 'phylum': 'Ascomycota', 'subphylum': 'Pezizomycotina', 'class': 'Eurotiomycetes', 'subclass': 'Chaetothyriomycetidae', 'order': 'Chaetothyriales', 'family': 'Herpotrichiellaceae', 'subfamily': ''}	jgi	Teixeira MM et al.,2017	Exoxe1
exstur1	Exserohilum	turcica	Et28A	20140505	{'clade': 'dothideomyceta', 'kingdom': 'Fungi', 'phylum': 'Ascomycota', 'subphylum': 'Pezizomycotina', 'class': 'Dothideomycetes', 'subclass': 'Pleosporomycetidae', 'order': 'Pleosporales', 'suborder': 'Pleosporineae', 'family': 'Pleosporaceae', 'subfamily': ''}	ncbi	2013-04-09	SAMN00120049
fibpsy1	Fibulorhizoctonia	psychrophila	CBS109695	v1.0	{'clade': 'Opisthokonta', 'kingdom': 'Fungi', 'phylum': 'Basidiomycota', 'subphylum': 'Agaricomycotina', 'class': 'Agaricomycetes', 'subclass': 'Agaricomycetidae', 'order': 'Atheliales', 'family': 'Atheliaceae', 'subfamily': ''}	jgi	Nagy LG et al.,2016	Fibsp1
fibrad1	Fibroporia	radiculosa	TFFH294	0	{'clade': 'Opisthokonta', 'kingdom': 'Fungi', 'phylum': 'Basidiomycota', 'subphylum': 'Agaricomycotina', 'class': 'Agaricomycetes', 'order': 'Polyporales', 'family': '', 'subfamily': ''}	jgi	Tang JD et al.,2012	Fibra1
fibsp.1	Fibularhizoctonia	sp.	CBS109695	2016-04-25	{'clade': 'Opisthokonta', 'kingdom': 'Fungi', 'phylum': 'Basidiomycota', 'subphylum': 'Agaricomycotina', 'class': 'Agaricomycetes', 'subclass': 'Agaricomycetidae', 'order': 'Atheliales', 'family': 'Atheliaceae', 'subfamily': ''}	ncbi	2016-04-23	Kfibsp.1
filflo1	Filobasidium	floriforme	CBS6241	v1.0	{'clade': 'Opisthokonta', 'kingdom': 'Fungi', 'phylum': 'Basidiomycota', 'subphylum': 'Agaricomycotina', 'class': 'Tremellomycetes', 'order': 'Filobasidiales', 'family': 'Filobasidiaceae', 'subfamily': ''}	jgi	Guerreiro MA et al.,2021	Filflo1
fishep1	Fistulina	hepatica	ATCC64428	2015-02-26	{'clade': 'Opisthokonta', 'kingdom': 'Fungi', 'phylum': 'Basidiomycota', 'subphylum': 'Agaricomycotina', 'class': 'Agaricomycetes', 'subclass': 'Agaricomycetidae', 'order': 'Agaricales', 'family': 'Fistulinaceae', 'subfamily': ''}	ncbi	2015-02-25	Kfishep1
flaaln1	Flammula	alnicola		20201116	{'clade': 'Opisthokonta', 'kingdom': 'Fungi', 'phylum': 'Basidiomycota', 'subphylum': 'Agaricomycotina', 'class': 'Agaricomycetes', 'subclass': 'Agaricomycetidae', 'order': 'Agaricales', 'family': 'Strophariaceae', 'subfamily': ''}	ncbi	2020-11-16	SAMN05446236
fombet1	Fomitopsis	betulina	CIRMBRFM1772	v1.1	{'clade': 'Opisthokonta', 'kingdom': 'Fungi', 'phylum': 'Basidiomycota', 'subphylum': 'Agaricomycotina', 'class': 'Agaricomycetes', 'order': 'Polyporales', 'family': 'Fomitopsidaceae', 'subfamily': ''}	jgi	Hage H et al.,2021	Pipbet1_1
fomfom1	Fomes	fomentarius	CIRMBRFM1821	v1.0	{'clade': 'Opisthokonta', 'kingdom': 'Fungi', 'phylum': 'Basidiomycota', 'subphylum': 'Agaricomycotina', 'class': 'Agaricomycetes', 'order': 'Polyporales', 'family': 'Polyporaceae', 'subfamily': ''}	jgi	Hage H et al.,2021	Fomfom1
fommed1	Fomitiporia	mediterranea	MF322	2014-08-11	{'clade': 'Opisthokonta', 'kingdom': 'Fungi', 'phylum': 'Basidiomycota', 'subphylum': 'Agaricomycotina', 'class': 'Agaricomycetes', 'order': 'Hymenochaetales', 'family': 'Hymenochaetaceae', 'subfamily': ''}	ncbi	2012-06-21	Kfommed1
fompin1	Fomitopsis	pinicola	FP58527SS1	v3.0	{'clade': 'Opisthokonta', 'kingdom': 'Fungi', 'phylum': 'Basidiomycota', 'subphylum': 'Agaricomycotina', 'class': 'Agaricomycetes', 'order': 'Polyporales', 'family': 'Fomitopsidaceae', 'subfamily': ''}	jgi	Floudas D et al.,2012	Fompi3
fonere1	Fonsecaea	erecta	CBS125763	0	{'clade': 'leotiomyceta', 'kingdom': 'Fungi', 'phylum': 'Ascomycota', 'subphylum': 'Pezizomycotina', 'class': 'Eurotiomycetes', 'subclass': 'Chaetothyriomycetidae', 'order': 'Chaetothyriales', 'family': 'Herpotrichiellaceae', 'subfamily': ''}	jgi	Vicente VA et al.,N/D	Foner1
fonmon1	Fonsecaea	monophora	CBS26937	0	{'clade': 'leotiomyceta', 'kingdom': 'Fungi', 'phylum': 'Ascomycota', 'subphylum': 'Pezizomycotina', 'class': 'Eurotiomycetes', 'subclass': 'Chaetothyriomycetidae', 'order': 'Chaetothyriales', 'family': 'Herpotrichiellaceae', 'subfamily': ''}	jgi	Bombassaro A et al.,2016	Fonmo1
fonmul1	Fonsecaea	multimorphosa	CBS102226	0	{'clade': 'leotiomyceta', 'kingdom': 'Fungi', 'phylum': 'Ascomycota', 'subphylum': 'Pezizomycotina', 'class': 'Eurotiomycetes', 'subclass': 'Chaetothyriomycetidae', 'order': 'Chaetothyriales', 'family': 'Herpotrichiellaceae', 'subfamily': ''}	jgi	Teixeira MM et al.,2017	Fonmu1
fonnub1	Fonsecaea	nubica	CBS26964	0	{'clade': 'leotiomyceta', 'kingdom': 'Fungi', 'phylum': 'Ascomycota', 'subphylum': 'Pezizomycotina', 'class': 'Eurotiomycetes', 'subclass': 'Chaetothyriomycetidae', 'order': 'Chaetothyriales', 'family': 'Herpotrichiellaceae', 'subfamily': ''}	jgi	Costa FF et al.,2016	Fonnu1
fonped1	Fonsecaea	pedrosoi	CBS27137	0	{'clade': 'leotiomyceta', 'kingdom': 'Fungi', 'phylum': 'Ascomycota', 'subphylum': 'Pezizomycotina', 'class': 'Eurotiomycetes', 'subclass': 'Chaetothyriomycetidae', 'order': 'Chaetothyriales', 'family': 'Herpotrichiellaceae', 'subfamily': ''}	jgi	Teixeira MM et al.,2017	Fonpe1
friend1	Friedmanniomyces	endolithicus		20190502	{'clade': 'dothideomyceta', 'kingdom': 'Fungi', 'phylum': 'Ascomycota', 'subphylum': 'Pezizomycotina', 'class': 'Dothideomycetes', 'subclass': 'Dothideomycetidae', 'order': 'Mycosphaerellales', 'family': 'Teratosphaeriaceae', 'subfamily': ''}	ncbi	2019-05-02	SAMN06285188
frisim1	Friedmanniomyces	simplex		20190502	{'clade': 'dothideomyceta', 'kingdom': 'Fungi', 'phylum': 'Ascomycota', 'subphylum': 'Pezizomycotina', 'class': 'Dothideomycetes', 'subclass': 'Dothideomycetidae', 'order': 'Mycosphaerellales', 'family': 'Teratosphaeriaceae', 'subfamily': ''}	ncbi	2019-05-02	SAMN06285189
funsp.1	fungal	sp.	No11243	20150421	{'kingdom': '', 'phylum': '', 'subphylum': '', 'class': '', 'order': '', 'family': '', 'subfamily': ''}	ncbi	2015-01-27	SAMD00024929
funsp.2	fungal	sp.	No14919	20170204	{'kingdom': '', 'phylum': '', 'subphylum': '', 'class': '', 'order': '', 'family': '', 'subfamily': ''}	ncbi	2017-02-04	SAMD00048867
furboo1	Furculomyces	boomerangus		20180601	{'clade': 'Opisthokonta', 'kingdom': 'Fungi', 'phylum': 'Zoopagomycota', 'subphylum': 'Kickxellomycotina', 'class': 'Harpellomycetes', 'order': 'Harpellales', 'family': 'Harpellaceae', 'subfamily': ''}	ncbi	2018-05-03	SAMN05412446
fusaca1	Fusarium	acaciae-mearnsii			{'clade': 'sordariomyceta', 'kingdom': 'Fungi', 'phylum': 'Ascomycota', 'subphylum': 'Pezizomycotina', 'class': 'Sordariomycetes', 'subclass': 'Hypocreomycetidae', 'order': 'Hypocreales', 'family': 'Nectriaceae'}	ncbi		GCA_014822065.1
fusaca2	Fusarium	acaciae-mearnsii			{'clade': 'sordariomyceta', 'kingdom': 'Fungi', 'phylum': 'Ascomycota', 'subphylum': 'Pezizomycotina', 'class': 'Sordariomycetes', 'subclass': 'Hypocreomycetidae', 'order': 'Hypocreales', 'family': 'Nectriaceae'}	ncbi		GCA_017657105.1
fusaca3	Fusarium	acaciae-mearnsii			{'clade': 'sordariomyceta', 'kingdom': 'Fungi', 'phylum': 'Ascomycota', 'subphylum': 'Pezizomycotina', 'class': 'Sordariomycetes', 'subclass': 'Hypocreomycetidae', 'order': 'Hypocreales', 'family': 'Nectriaceae'}	ncbi		GCA_017657115.1
fusaca4	Fusarium	acaciae-mearnsii			{'clade': 'sordariomyceta', 'kingdom': 'Fungi', 'phylum': 'Ascomycota', 'subphylum': 'Pezizomycotina', 'class': 'Sordariomycetes', 'subclass': 'Hypocreomycetidae', 'order': 'Hypocreales', 'family': 'Nectriaceae'}	ncbi		GCA_017657135.1
fusacu1	Fusarium	acutatum		20201030	{'clade': 'sordariomyceta', 'kingdom': 'Fungi', 'phylum': 'Ascomycota', 'subphylum': 'Pezizomycotina', 'class': 'Sordariomycetes', 'subclass': 'Hypocreomycetidae', 'order': 'Hypocreales', 'family': 'Nectriaceae'}	ncbi	2020-04-29	SAMN13683610
fusacu2	Fusarium	acuminatum			{'clade': 'sordariomyceta', 'kingdom': 'Fungi', 'phylum': 'Ascomycota', 'subphylum': 'Pezizomycotina', 'class': 'Sordariomycetes', 'subclass': 'Hypocreomycetidae', 'order': 'Hypocreales', 'family': 'Nectriaceae'}	ncbi		GCA_013363215.1
fusaet1	Fusarium	aethiopicum			{'clade': 'sordariomyceta', 'kingdom': 'Fungi', 'phylum': 'Ascomycota', 'subphylum': 'Pezizomycotina', 'class': 'Sordariomycetes', 'subclass': 'Hypocreomycetidae', 'order': 'Hypocreales', 'family': 'Nectriaceae'}	ncbi		GCA_017657045.1
fusaga1	Fusarium	agapanthi		20200429	{'clade': 'sordariomyceta', 'kingdom': 'Fungi', 'phylum': 'Ascomycota', 'subphylum': 'Pezizomycotina', 'class': 'Sordariomycetes', 'subclass': 'Hypocreomycetidae', 'order': 'Hypocreales', 'family': 'Nectriaceae'}	ncbi	2016-06-02	SAMN04534733
fusaga2	Fusarium	agapanthi			{'clade': 'sordariomyceta', 'kingdom': 'Fungi', 'phylum': 'Ascomycota', 'subphylum': 'Pezizomycotina', 'class': 'Sordariomycetes', 'subclass': 'Hypocreomycetidae', 'order': 'Hypocreales', 'family': 'Nectriaceae'}	ncbi		GCA_001654545.1
fusalb1	Fusarium	albosuccineum		20201030	{'clade': 'sordariomyceta', 'kingdom': 'Fungi', 'phylum': 'Ascomycota', 'subphylum': 'Pezizomycotina', 'class': 'Sordariomycetes', 'subclass': 'Hypocreomycetidae', 'order': 'Hypocreales', 'family': 'Nectriaceae'}	ncbi	2020-04-29	SAMN13683636
fusalb2	Fusarium	albidum			{'clade': 'sordariomyceta', 'kingdom': 'Fungi', 'phylum': 'Ascomycota', 'subphylum': 'Pezizomycotina', 'class': 'Sordariomycetes', 'subclass': 'Hypocreomycetidae', 'order': 'Hypocreales', 'family': 'Nectriaceae'}	ncbi		GCA_013618265.1
fusalg1	Fusarium	algeriense			{'clade': 'sordariomyceta', 'kingdom': 'Fungi', 'phylum': 'Ascomycota', 'subphylum': 'Pezizomycotina', 'class': 'Sordariomycetes', 'subclass': 'Hypocreomycetidae', 'order': 'Hypocreales', 'family': 'Nectriaceae'}	ncbi		GCA_002982035.1
fusalg2	Fusarium	algeriense			{'clade': 'sordariomyceta', 'kingdom': 'Fungi', 'phylum': 'Ascomycota', 'subphylum': 'Pezizomycotina', 'class': 'Sordariomycetes', 'subclass': 'Hypocreomycetidae', 'order': 'Hypocreales', 'family': 'Nectriaceae'}	ncbi		GCA_002982055.1
fusamb1	Fusarium	ambrosium		20181214	{'clade': 'sordariomyceta', 'kingdom': 'Fungi', 'phylum': 'Ascomycota', 'subphylum': 'Pezizomycotina', 'class': 'Sordariomycetes', 'subclass': 'Hypocreomycetidae', 'order': 'Hypocreales', 'family': 'Nectriaceae'}	ncbi	2018-12-14	SAMN07200640
fusang1	Fusarium	anguioides			{'clade': 'sordariomyceta', 'kingdom': 'Fungi', 'phylum': 'Ascomycota', 'subphylum': 'Pezizomycotina', 'class': 'Sordariomycetes', 'subclass': 'Hypocreomycetidae', 'order': 'Hypocreales', 'family': 'Nectriaceae'}	ncbi		GCA_012977745.1
fusann1	Fusarium	annulatum			{'clade': 'sordariomyceta', 'kingdom': 'Fungi', 'phylum': 'Ascomycota', 'subphylum': 'Pezizomycotina', 'class': 'Sordariomycetes', 'subclass': 'Hypocreomycetidae', 'order': 'Hypocreales', 'family': 'Nectriaceae'}	ncbi		GCA_019189555.1
fusann2	Fusarium	annulatum			{'clade': 'sordariomyceta', 'kingdom': 'Fungi', 'phylum': 'Ascomycota', 'subphylum': 'Pezizomycotina', 'class': 'Sordariomycetes', 'subclass': 'Hypocreomycetidae', 'order': 'Hypocreales', 'family': 'Nectriaceae'}	ncbi		GCA_019189625.1
fusann3	Fusarium	annulatum			{'clade': 'sordariomyceta', 'kingdom': 'Fungi', 'phylum': 'Ascomycota', 'subphylum': 'Pezizomycotina', 'class': 'Sordariomycetes', 'subclass': 'Hypocreomycetidae', 'order': 'Hypocreales', 'family': 'Nectriaceae'}	ncbi		GCA_019189685.1
fusann4	Fusarium	annulatum			{'clade': 'sordariomyceta', 'kingdom': 'Fungi', 'phylum': 'Ascomycota', 'subphylum': 'Pezizomycotina', 'class': 'Sordariomycetes', 'subclass': 'Hypocreomycetidae', 'order': 'Hypocreales', 'family': 'Nectriaceae'}	ncbi		GCA_019189765.1
fusann5	Fusarium	annulatum			{'clade': 'sordariomyceta', 'kingdom': 'Fungi', 'phylum': 'Ascomycota', 'subphylum': 'Pezizomycotina', 'class': 'Sordariomycetes', 'subclass': 'Hypocreomycetidae', 'order': 'Hypocreales', 'family': 'Nectriaceae'}	ncbi		GCA_019189775.1
fusant1	Fusarium	anthophilum		20201030	{'clade': 'sordariomyceta', 'kingdom': 'Fungi', 'phylum': 'Ascomycota', 'subphylum': 'Pezizomycotina', 'class': 'Sordariomycetes', 'subclass': 'Hypocreomycetidae', 'order': 'Hypocreales', 'family': 'Nectriaceae'}	ncbi	2020-06-19	SAMN13683615
fusarm1	Fusarium	armeniacum			{'clade': 'sordariomyceta', 'kingdom': 'Fungi', 'phylum': 'Ascomycota', 'subphylum': 'Pezizomycotina', 'class': 'Sordariomycetes', 'subclass': 'Hypocreomycetidae', 'order': 'Hypocreales', 'family': 'Nectriaceae'}	ncbi		GCA_013618295.1
fusarm2	Fusarium	armeniacum			{'clade': 'sordariomyceta', 'kingdom': 'Fungi', 'phylum': 'Ascomycota', 'subphylum': 'Pezizomycotina', 'class': 'Sordariomycetes', 'subclass': 'Hypocreomycetidae', 'order': 'Hypocreales', 'family': 'Nectriaceae'}	ncbi		GCA_013623825.1
fusasi1	Fusarium	asiaticum			{'clade': 'sordariomyceta', 'kingdom': 'Fungi', 'phylum': 'Ascomycota', 'subphylum': 'Pezizomycotina', 'class': 'Sordariomycetes', 'subclass': 'Hypocreomycetidae', 'order': 'Hypocreales', 'family': 'Nectriaceae'}	ncbi		GCA_001717835.1
fusasi2	Fusarium	asiaticum			{'clade': 'sordariomyceta', 'kingdom': 'Fungi', 'phylum': 'Ascomycota', 'subphylum': 'Pezizomycotina', 'class': 'Sordariomycetes', 'subclass': 'Hypocreomycetidae', 'order': 'Hypocreales', 'family': 'Nectriaceae'}	ncbi		GCA_001717845.1
fusasi3	Fusarium	asiaticum			{'clade': 'sordariomyceta', 'kingdom': 'Fungi', 'phylum': 'Ascomycota', 'subphylum': 'Pezizomycotina', 'class': 'Sordariomycetes', 'subclass': 'Hypocreomycetidae', 'order': 'Hypocreales', 'family': 'Nectriaceae'}	ncbi		GCA_013618305.1
fusasi4	Fusarium	asiaticum			{'clade': 'sordariomyceta', 'kingdom': 'Fungi', 'phylum': 'Ascomycota', 'subphylum': 'Pezizomycotina', 'class': 'Sordariomycetes', 'subclass': 'Hypocreomycetidae', 'order': 'Hypocreales', 'family': 'Nectriaceae'}	ncbi		GCA_017657095.1
fusaus1	Fusarium	austroafricanum		20201030	{'clade': 'sordariomyceta', 'kingdom': 'Fungi', 'phylum': 'Ascomycota', 'subphylum': 'Pezizomycotina', 'class': 'Sordariomycetes', 'subclass': 'Hypocreomycetidae', 'order': 'Hypocreales', 'family': 'Nectriaceae'}	ncbi	2020-04-29	SAMN09785228
fusaus2	Fusarium	austroamericanum		20201030	{'clade': 'sordariomyceta', 'kingdom': 'Fungi', 'phylum': 'Ascomycota', 'subphylum': 'Pezizomycotina', 'class': 'Sordariomycetes', 'subclass': 'Hypocreomycetidae', 'order': 'Hypocreales', 'family': 'Nectriaceae'}	ncbi	2020-06-19	SAMN13683584
fusaus3	Fusarium	austroamericanum			{'clade': 'sordariomyceta', 'kingdom': 'Fungi', 'phylum': 'Ascomycota', 'subphylum': 'Pezizomycotina', 'class': 'Sordariomycetes', 'subclass': 'Hypocreomycetidae', 'order': 'Hypocreales', 'family': 'Nectriaceae'}	ncbi		GCA_009617505.1
fusaus4	Fusarium	austroamericanum			{'clade': 'sordariomyceta', 'kingdom': 'Fungi', 'phylum': 'Ascomycota', 'subphylum': 'Pezizomycotina', 'class': 'Sordariomycetes', 'subclass': 'Hypocreomycetidae', 'order': 'Hypocreales', 'family': 'Nectriaceae'}	ncbi		GCA_009617525.1
fusaus5	Fusarium	austroamericanum			{'clade': 'sordariomyceta', 'kingdom': 'Fungi', 'phylum': 'Ascomycota', 'subphylum': 'Pezizomycotina', 'class': 'Sordariomycetes', 'subclass': 'Hypocreomycetidae', 'order': 'Hypocreales', 'family': 'Nectriaceae'}	ncbi		GCA_017657025.1
fusaus6	Fusarium	austroamericanum			{'clade': 'sordariomyceta', 'kingdom': 'Fungi', 'phylum': 'Ascomycota', 'subphylum': 'Pezizomycotina', 'class': 'Sordariomycetes', 'subclass': 'Hypocreomycetidae', 'order': 'Hypocreales', 'family': 'Nectriaceae'}	ncbi		GCA_017657035.1
fusave1	Fusarium	avenaceum		20150128	{'clade': 'sordariomyceta', 'kingdom': 'Fungi', 'phylum': 'Ascomycota', 'subphylum': 'Pezizomycotina', 'class': 'Sordariomycetes', 'subclass': 'Hypocreomycetidae', 'order': 'Hypocreales', 'family': 'Nectriaceae'}	ncbi	2014-10-10	SAMN02887289
fusave2	Fusarium	avenaceum			{'clade': 'sordariomyceta', 'kingdom': 'Fungi', 'phylum': 'Ascomycota', 'subphylum': 'Pezizomycotina', 'class': 'Sordariomycetes', 'subclass': 'Hypocreomycetidae', 'order': 'Hypocreales', 'family': 'Nectriaceae'}	ncbi		GCA_000769295.1
fusave3	Fusarium	avenaceum			{'clade': 'sordariomyceta', 'kingdom': 'Fungi', 'phylum': 'Ascomycota', 'subphylum': 'Pezizomycotina', 'class': 'Sordariomycetes', 'subclass': 'Hypocreomycetidae', 'order': 'Hypocreales', 'family': 'Nectriaceae'}	ncbi		GCA_000769305.1
fusave4	Fusarium	avenaceum			{'clade': 'sordariomyceta', 'kingdom': 'Fungi', 'phylum': 'Ascomycota', 'subphylum': 'Pezizomycotina', 'class': 'Sordariomycetes', 'subclass': 'Hypocreomycetidae', 'order': 'Hypocreales', 'family': 'Nectriaceae'}	ncbi		GCA_012959155.1
fusave5	Fusarium	avenaceum			{'clade': 'sordariomyceta', 'kingdom': 'Fungi', 'phylum': 'Ascomycota', 'subphylum': 'Pezizomycotina', 'class': 'Sordariomycetes', 'subclass': 'Hypocreomycetidae', 'order': 'Hypocreales', 'family': 'Nectriaceae'}	ncbi		GCA_018282135.1
fusave6	Fusarium	avenaceum			{'clade': 'sordariomyceta', 'kingdom': 'Fungi', 'phylum': 'Ascomycota', 'subphylum': 'Pezizomycotina', 'class': 'Sordariomycetes', 'subclass': 'Hypocreomycetidae', 'order': 'Hypocreales', 'family': 'Nectriaceae'}	ncbi		GCA_019055275.1
fusave7	Fusarium	avenaceum			{'clade': 'sordariomyceta', 'kingdom': 'Fungi', 'phylum': 'Ascomycota', 'subphylum': 'Pezizomycotina', 'class': 'Sordariomycetes', 'subclass': 'Hypocreomycetidae', 'order': 'Hypocreales', 'family': 'Nectriaceae'}	ncbi		GCA_019055285.1
fusave8	Fusarium	avenaceum			{'clade': 'sordariomyceta', 'kingdom': 'Fungi', 'phylum': 'Ascomycota', 'subphylum': 'Pezizomycotina', 'class': 'Sordariomycetes', 'subclass': 'Hypocreomycetidae', 'order': 'Hypocreales', 'family': 'Nectriaceae'}	ncbi		GCA_019055295.1
fusave9	Fusarium	avenaceum			{'clade': 'sordariomyceta', 'kingdom': 'Fungi', 'phylum': 'Ascomycota', 'subphylum': 'Pezizomycotina', 'class': 'Sordariomycetes', 'subclass': 'Hypocreomycetidae', 'order': 'Hypocreales', 'family': 'Nectriaceae'}	ncbi		GCA_019055315.1
fusayw1	Fusarium	aywerte			{'clade': 'sordariomyceta', 'kingdom': 'Fungi', 'phylum': 'Ascomycota', 'subphylum': 'Pezizomycotina', 'class': 'Sordariomycetes', 'subclass': 'Hypocreomycetidae', 'order': 'Hypocreales', 'family': 'Nectriaceae'}	ncbi		GCA_013186375.1
fusazu1	Fusarium	azukicola			{'clade': 'sordariomyceta', 'kingdom': 'Fungi', 'phylum': 'Ascomycota', 'subphylum': 'Pezizomycotina', 'class': 'Sordariomycetes', 'subclass': 'Hypocreomycetidae', 'order': 'Hypocreales', 'family': 'Nectriaceae'}	ncbi		GCA_001680625.1
fusbab1	Fusarium	babinda			{'clade': 'sordariomyceta', 'kingdom': 'Fungi', 'phylum': 'Ascomycota', 'subphylum': 'Pezizomycotina', 'class': 'Sordariomycetes', 'subclass': 'Hypocreomycetidae', 'order': 'Hypocreales', 'family': 'Nectriaceae'}	ncbi		GCA_012977765.1
fusbab2	Fusarium	babinda			{'clade': 'sordariomyceta', 'kingdom': 'Fungi', 'phylum': 'Ascomycota', 'subphylum': 'Pezizomycotina', 'class': 'Sordariomycetes', 'subclass': 'Hypocreomycetidae', 'order': 'Hypocreales', 'family': 'Nectriaceae'}	ncbi		GCA_013184435.1
fusbac1	Fusarium	bactridioides			{'clade': 'sordariomyceta', 'kingdom': 'Fungi', 'phylum': 'Ascomycota', 'subphylum': 'Pezizomycotina', 'class': 'Sordariomycetes', 'subclass': 'Hypocreomycetidae', 'order': 'Hypocreales', 'family': 'Nectriaceae'}	ncbi		GCA_013623355.1
fusbeg1	Fusarium	begoniae			{'clade': 'sordariomyceta', 'kingdom': 'Fungi', 'phylum': 'Ascomycota', 'subphylum': 'Pezizomycotina', 'class': 'Sordariomycetes', 'subclass': 'Hypocreomycetidae', 'order': 'Hypocreales', 'family': 'Nectriaceae'}	ncbi		GCA_013186755.1
fusbeo1	Fusarium	beomiforme		20200427	{'clade': 'sordariomyceta', 'kingdom': 'Fungi', 'phylum': 'Ascomycota', 'subphylum': 'Pezizomycotina', 'class': 'Sordariomycetes', 'subclass': 'Hypocreomycetidae', 'order': 'Hypocreales', 'family': 'Nectriaceae'}	ncbi	2018-03-07	SAMN07943531
fusboo1	Fusarium	boothii			{'clade': 'sordariomyceta', 'kingdom': 'Fungi', 'phylum': 'Ascomycota', 'subphylum': 'Pezizomycotina', 'class': 'Sordariomycetes', 'subclass': 'Hypocreomycetidae', 'order': 'Hypocreales', 'family': 'Nectriaceae'}	ncbi		GCA_017656945.1
fusboo2	Fusarium	boothii			{'clade': 'sordariomyceta', 'kingdom': 'Fungi', 'phylum': 'Ascomycota', 'subphylum': 'Pezizomycotina', 'class': 'Sordariomycetes', 'subclass': 'Hypocreomycetidae', 'order': 'Hypocreales', 'family': 'Nectriaceae'}	ncbi		GCA_017656985.1
fusboo3	Fusarium	boothii			{'clade': 'sordariomyceta', 'kingdom': 'Fungi', 'phylum': 'Ascomycota', 'subphylum': 'Pezizomycotina', 'class': 'Sordariomycetes', 'subclass': 'Hypocreomycetidae', 'order': 'Hypocreales', 'family': 'Nectriaceae'}	ncbi		GCA_017656995.1
fusbra1	Fusarium	brasiliense			{'clade': 'sordariomyceta', 'kingdom': 'Fungi', 'phylum': 'Ascomycota', 'subphylum': 'Pezizomycotina', 'class': 'Sordariomycetes', 'subclass': 'Hypocreomycetidae', 'order': 'Hypocreales', 'family': 'Nectriaceae'}	ncbi		GCA_001680685.1
fusbra2	Fusarium	brasilicum			{'clade': 'sordariomyceta', 'kingdom': 'Fungi', 'phylum': 'Ascomycota', 'subphylum': 'Pezizomycotina', 'class': 'Sordariomycetes', 'subclass': 'Hypocreomycetidae', 'order': 'Hypocreales', 'family': 'Nectriaceae'}	ncbi		GCA_013184295.1
fusbra3	Fusarium	brasilicum			{'clade': 'sordariomyceta', 'kingdom': 'Fungi', 'phylum': 'Ascomycota', 'subphylum': 'Pezizomycotina', 'class': 'Sordariomycetes', 'subclass': 'Hypocreomycetidae', 'order': 'Hypocreales', 'family': 'Nectriaceae'}	ncbi		GCA_017656955.1
fusbra4	Fusarium	brachygibbosum			{'clade': 'sordariomyceta', 'kingdom': 'Fungi', 'phylum': 'Ascomycota', 'subphylum': 'Pezizomycotina', 'class': 'Sordariomycetes', 'subclass': 'Hypocreomycetidae', 'order': 'Hypocreales', 'family': 'Nectriaceae'}	ncbi		GCA_018886245.1
fusbre1	Fusarium	brevicatenulatum			{'clade': 'sordariomyceta', 'kingdom': 'Fungi', 'phylum': 'Ascomycota', 'subphylum': 'Pezizomycotina', 'class': 'Sordariomycetes', 'subclass': 'Hypocreomycetidae', 'order': 'Hypocreales', 'family': 'Nectriaceae'}	ncbi		GCA_013363135.1
fusbuh1	Fusarium	buharicum			{'clade': 'sordariomyceta', 'kingdom': 'Fungi', 'phylum': 'Ascomycota', 'subphylum': 'Pezizomycotina', 'class': 'Sordariomycetes', 'subclass': 'Hypocreomycetidae', 'order': 'Hypocreales', 'family': 'Nectriaceae'}	ncbi		GCA_014822075.1
fusbul1	Fusarium	bulbicola		20201030	{'clade': 'sordariomyceta', 'kingdom': 'Fungi', 'phylum': 'Ascomycota', 'subphylum': 'Pezizomycotina', 'class': 'Sordariomycetes', 'subclass': 'Hypocreomycetidae', 'order': 'Hypocreales', 'family': 'Nectriaceae'}	ncbi	2020-07-27	SAMN13683612
fusbul2	Fusarium	bulbicola			{'clade': 'sordariomyceta', 'kingdom': 'Fungi', 'phylum': 'Ascomycota', 'subphylum': 'Pezizomycotina', 'class': 'Sordariomycetes', 'subclass': 'Hypocreomycetidae', 'order': 'Hypocreales', 'family': 'Nectriaceae'}	ncbi		GCA_013186765.1
fusbur1	Fusarium	burgessii			{'clade': 'sordariomyceta', 'kingdom': 'Fungi', 'phylum': 'Ascomycota', 'subphylum': 'Pezizomycotina', 'class': 'Sordariomycetes', 'subclass': 'Hypocreomycetidae', 'order': 'Hypocreales', 'family': 'Nectriaceae'}	ncbi		GCA_002980515.1
fusbux1	Fusarium	buxicola			{'clade': 'sordariomyceta', 'kingdom': 'Fungi', 'phylum': 'Ascomycota', 'subphylum': 'Pezizomycotina', 'class': 'Sordariomycetes', 'subclass': 'Hypocreomycetidae', 'order': 'Hypocreales', 'family': 'Nectriaceae'}	ncbi		GCA_014899095.1
fuscaa1	Fusarium	caatingaense			{'clade': 'sordariomyceta', 'kingdom': 'Fungi', 'phylum': 'Ascomycota', 'subphylum': 'Pezizomycotina', 'class': 'Sordariomycetes', 'subclass': 'Hypocreomycetidae', 'order': 'Hypocreales', 'family': 'Nectriaceae'}	ncbi		GCA_013624355.1
fuscam1	Fusarium	camptoceras			{'clade': 'sordariomyceta', 'kingdom': 'Fungi', 'phylum': 'Ascomycota', 'subphylum': 'Pezizomycotina', 'class': 'Sordariomycetes', 'subclass': 'Hypocreomycetidae', 'order': 'Hypocreales', 'family': 'Nectriaceae'}	ncbi		GCA_004367475.1
fuscer1	Fusarium	cerealis			{'clade': 'sordariomyceta', 'kingdom': 'Fungi', 'phylum': 'Ascomycota', 'subphylum': 'Pezizomycotina', 'class': 'Sordariomycetes', 'subclass': 'Hypocreomycetidae', 'order': 'Hypocreales', 'family': 'Nectriaceae'}	ncbi		GCA_012600195.1
fuscer2	Fusarium	cerealis			{'clade': 'sordariomyceta', 'kingdom': 'Fungi', 'phylum': 'Ascomycota', 'subphylum': 'Pezizomycotina', 'class': 'Sordariomycetes', 'subclass': 'Hypocreomycetidae', 'order': 'Hypocreales', 'family': 'Nectriaceae'}	ncbi		GCA_019055205.1
fuschl1	Fusarium	chlamydosporum			{'clade': 'sordariomyceta', 'kingdom': 'Fungi', 'phylum': 'Ascomycota', 'subphylum': 'Pezizomycotina', 'class': 'Sordariomycetes', 'subclass': 'Hypocreomycetidae', 'order': 'Hypocreales', 'family': 'Nectriaceae'}	ncbi		GCA_014898915.1
fuscir1	Fusarium	circinatum		20201030	{'clade': 'sordariomyceta', 'kingdom': 'Fungi', 'phylum': 'Ascomycota', 'subphylum': 'Pezizomycotina', 'class': 'Sordariomycetes', 'subclass': 'Hypocreomycetidae', 'order': 'Hypocreales', 'family': 'Nectriaceae'}	ncbi	2020-07-10	SAMN13683613
fuscir2	Fusarium	circinatum			{'clade': 'sordariomyceta', 'kingdom': 'Fungi', 'phylum': 'Ascomycota', 'subphylum': 'Pezizomycotina', 'class': 'Sordariomycetes', 'subclass': 'Hypocreomycetidae', 'order': 'Hypocreales', 'family': 'Nectriaceae'}	ncbi		GCA_000497325.3
fuscir3	Fusarium	circinatum			{'clade': 'sordariomyceta', 'kingdom': 'Fungi', 'phylum': 'Ascomycota', 'subphylum': 'Pezizomycotina', 'class': 'Sordariomycetes', 'subclass': 'Hypocreomycetidae', 'order': 'Hypocreales', 'family': 'Nectriaceae'}	ncbi		GCA_013168815.2
fuscir4	Fusarium	circinatum			{'clade': 'sordariomyceta', 'kingdom': 'Fungi', 'phylum': 'Ascomycota', 'subphylum': 'Pezizomycotina', 'class': 'Sordariomycetes', 'subclass': 'Hypocreomycetidae', 'order': 'Hypocreales', 'family': 'Nectriaceae'}	ncbi		GCA_013168825.2
fuscir5	Fusarium	circinatum			{'clade': 'sordariomyceta', 'kingdom': 'Fungi', 'phylum': 'Ascomycota', 'subphylum': 'Pezizomycotina', 'class': 'Sordariomycetes', 'subclass': 'Hypocreomycetidae', 'order': 'Hypocreales', 'family': 'Nectriaceae'}	ncbi		GCA_013168835.2
fuscir6	Fusarium	circinatum			{'clade': 'sordariomyceta', 'kingdom': 'Fungi', 'phylum': 'Ascomycota', 'subphylum': 'Pezizomycotina', 'class': 'Sordariomycetes', 'subclass': 'Hypocreomycetidae', 'order': 'Hypocreales', 'family': 'Nectriaceae'}	ncbi		GCA_021436885.1
fuscir7	Fusarium	circinatum			{'clade': 'sordariomyceta', 'kingdom': 'Fungi', 'phylum': 'Ascomycota', 'subphylum': 'Pezizomycotina', 'class': 'Sordariomycetes', 'subclass': 'Hypocreomycetidae', 'order': 'Hypocreales', 'family': 'Nectriaceae'}	ncbi		GCA_021436905.1
fuscir8	Fusarium	circinatum			{'clade': 'sordariomyceta', 'kingdom': 'Fungi', 'phylum': 'Ascomycota', 'subphylum': 'Pezizomycotina', 'class': 'Sordariomycetes', 'subclass': 'Hypocreomycetidae', 'order': 'Hypocreales', 'family': 'Nectriaceae'}	ncbi		GCA_021513745.1
fuscir9	Fusarium	circinatum			{'clade': 'sordariomyceta', 'kingdom': 'Fungi', 'phylum': 'Ascomycota', 'subphylum': 'Pezizomycotina', 'class': 'Sordariomycetes', 'subclass': 'Hypocreomycetidae', 'order': 'Hypocreales', 'family': 'Nectriaceae'}	ncbi		GCA_021513755.1
fuscit1	Fusarium	citri			{'clade': 'sordariomyceta', 'kingdom': 'Fungi', 'phylum': 'Ascomycota', 'subphylum': 'Pezizomycotina', 'class': 'Sordariomycetes', 'subclass': 'Hypocreomycetidae', 'order': 'Hypocreales', 'family': 'Nectriaceae'}	ncbi		GCA_004367485.1
fuscla1	Fusarium	clavum			{'clade': 'sordariomyceta', 'kingdom': 'Fungi', 'phylum': 'Ascomycota', 'subphylum': 'Pezizomycotina', 'class': 'Sordariomycetes', 'subclass': 'Hypocreomycetidae', 'order': 'Hypocreales', 'family': 'Nectriaceae'}	ncbi		GCA_004367155.1
fuscof1	Fusarium	coffeatum		20180713	{'clade': 'sordariomyceta', 'kingdom': 'Fungi', 'phylum': 'Ascomycota', 'subphylum': 'Pezizomycotina', 'class': 'Sordariomycetes', 'subclass': 'Hypocreomycetidae', 'order': 'Hypocreales', 'family': 'Nectriaceae'}	ncbi	2018-07-13	SAMN08667433
fuscof2	Fusarium	coffeatum			{'clade': 'sordariomyceta', 'kingdom': 'Fungi', 'phylum': 'Ascomycota', 'subphylum': 'Pezizomycotina', 'class': 'Sordariomycetes', 'subclass': 'Hypocreomycetidae', 'order': 'Hypocreales', 'family': 'Nectriaceae'}	ncbi		GCA_004367465.1
fuscoi1	Fusarium	coicis		20201030	{'clade': 'sordariomyceta', 'kingdom': 'Fungi', 'phylum': 'Ascomycota', 'subphylum': 'Pezizomycotina', 'class': 'Sordariomycetes', 'subclass': 'Hypocreomycetidae', 'order': 'Hypocreales', 'family': 'Nectriaceae'}	ncbi	2020-07-27	SAMN13683595
fuscom1	Fusarium	commune	MPISDFRAT0072	v1.0	{'clade': 'sordariomyceta', 'kingdom': 'Fungi', 'phylum': 'Ascomycota', 'subphylum': 'Pezizomycotina', 'class': 'Sordariomycetes', 'subclass': 'Hypocreomycetidae', 'order': 'Hypocreales', 'family': 'Nectriaceae'}	jgi	Mesny F et al.,2021	Fusco1
fuscom2	Fusarium	commune			{'clade': 'sordariomyceta', 'kingdom': 'Fungi', 'phylum': 'Ascomycota', 'subphylum': 'Pezizomycotina', 'class': 'Sordariomycetes', 'subclass': 'Hypocreomycetidae', 'order': 'Hypocreales', 'family': 'Nectriaceae'}	ncbi		GCA_001599515.1
fuscom3	Fusarium	commune			{'clade': 'sordariomyceta', 'kingdom': 'Fungi', 'phylum': 'Ascomycota', 'subphylum': 'Pezizomycotina', 'class': 'Sordariomycetes', 'subclass': 'Hypocreomycetidae', 'order': 'Hypocreales', 'family': 'Nectriaceae'}	ncbi		GCA_013618355.1
fuscon1	Fusarium	concolor			{'clade': 'sordariomyceta', 'kingdom': 'Fungi', 'phylum': 'Ascomycota', 'subphylum': 'Pezizomycotina', 'class': 'Sordariomycetes', 'subclass': 'Hypocreomycetidae', 'order': 'Hypocreales', 'family': 'Nectriaceae'}	ncbi		GCA_013184415.1
fuscon2	Fusarium	continuum			{'clade': 'sordariomyceta', 'kingdom': 'Fungi', 'phylum': 'Ascomycota', 'subphylum': 'Pezizomycotina', 'class': 'Sordariomycetes', 'subclass': 'Hypocreomycetidae', 'order': 'Hypocreales', 'family': 'Nectriaceae'}	ncbi		GCA_013184455.1
fuscon3	Fusarium	concentricum			{'clade': 'sordariomyceta', 'kingdom': 'Fungi', 'phylum': 'Ascomycota', 'subphylum': 'Pezizomycotina', 'class': 'Sordariomycetes', 'subclass': 'Hypocreomycetidae', 'order': 'Hypocreales', 'family': 'Nectriaceae'}	ncbi		GCA_014824425.1
fuscor1	Fusarium	cortaderiae			{'clade': 'sordariomyceta', 'kingdom': 'Fungi', 'phylum': 'Ascomycota', 'subphylum': 'Pezizomycotina', 'class': 'Sordariomycetes', 'subclass': 'Hypocreomycetidae', 'order': 'Hypocreales', 'family': 'Nectriaceae'}	ncbi		GCA_009617495.1
fuscor2	Fusarium	cortaderiae			{'clade': 'sordariomyceta', 'kingdom': 'Fungi', 'phylum': 'Ascomycota', 'subphylum': 'Pezizomycotina', 'class': 'Sordariomycetes', 'subclass': 'Hypocreomycetidae', 'order': 'Hypocreales', 'family': 'Nectriaceae'}	ncbi		GCA_013184305.1
fuscor3	Fusarium	cortaderiae			{'clade': 'sordariomyceta', 'kingdom': 'Fungi', 'phylum': 'Ascomycota', 'subphylum': 'Pezizomycotina', 'class': 'Sordariomycetes', 'subclass': 'Hypocreomycetidae', 'order': 'Hypocreales', 'family': 'Nectriaceae'}	ncbi		GCA_017656885.1
fuscor4	Fusarium	cortaderiae			{'clade': 'sordariomyceta', 'kingdom': 'Fungi', 'phylum': 'Ascomycota', 'subphylum': 'Pezizomycotina', 'class': 'Sordariomycetes', 'subclass': 'Hypocreomycetidae', 'order': 'Hypocreales', 'family': 'Nectriaceae'}	ncbi		GCA_017656915.1
fuscor5	Fusarium	cortaderiae			{'clade': 'sordariomyceta', 'kingdom': 'Fungi', 'phylum': 'Ascomycota', 'subphylum': 'Pezizomycotina', 'class': 'Sordariomycetes', 'subclass': 'Hypocreomycetidae', 'order': 'Hypocreales', 'family': 'Nectriaceae'}	ncbi		GCA_017656935.1
fuscul1	Fusarium	culmorum	UK99	0	{'clade': 'sordariomyceta', 'kingdom': 'Fungi', 'phylum': 'Ascomycota', 'subphylum': 'Pezizomycotina', 'class': 'Sordariomycetes', 'subclass': 'Hypocreomycetidae', 'order': 'Hypocreales', 'family': 'Nectriaceae'}	jgi	Urban M et al.,2016	Fuscu1
fuscul2	Fusarium	culmorum			{'clade': 'sordariomyceta', 'kingdom': 'Fungi', 'phylum': 'Ascomycota', 'subphylum': 'Pezizomycotina', 'class': 'Sordariomycetes', 'subclass': 'Hypocreomycetidae', 'order': 'Hypocreales', 'family': 'Nectriaceae'}	ncbi		GCA_003033665.1
fuscul3	Fusarium	culmorum			{'clade': 'sordariomyceta', 'kingdom': 'Fungi', 'phylum': 'Ascomycota', 'subphylum': 'Pezizomycotina', 'class': 'Sordariomycetes', 'subclass': 'Hypocreomycetidae', 'order': 'Hypocreales', 'family': 'Nectriaceae'}	ncbi		GCA_013618375.1
fuscul4	Fusarium	culmorum			{'clade': 'sordariomyceta', 'kingdom': 'Fungi', 'phylum': 'Ascomycota', 'subphylum': 'Pezizomycotina', 'class': 'Sordariomycetes', 'subclass': 'Hypocreomycetidae', 'order': 'Hypocreales', 'family': 'Nectriaceae'}	ncbi		GCA_016952355.1
fuscul5	Fusarium	culmorum			{'clade': 'sordariomyceta', 'kingdom': 'Fungi', 'phylum': 'Ascomycota', 'subphylum': 'Pezizomycotina', 'class': 'Sordariomycetes', 'subclass': 'Hypocreomycetidae', 'order': 'Hypocreales', 'family': 'Nectriaceae'}	ncbi		GCA_019055245.1
fuscul6	Fusarium	culmorum			{'clade': 'sordariomyceta', 'kingdom': 'Fungi', 'phylum': 'Ascomycota', 'subphylum': 'Pezizomycotina', 'class': 'Sordariomycetes', 'subclass': 'Hypocreomycetidae', 'order': 'Hypocreales', 'family': 'Nectriaceae'}	ncbi		GCA_900074845.1
fuscun1	Fusarium	cuneirostrum			{'clade': 'sordariomyceta', 'kingdom': 'Fungi', 'phylum': 'Ascomycota', 'subphylum': 'Pezizomycotina', 'class': 'Sordariomycetes', 'subclass': 'Hypocreomycetidae', 'order': 'Hypocreales', 'family': 'Nectriaceae'}	ncbi		GCA_001680505.1
fuscya1	Fusarium	cyanostomum			{'clade': 'sordariomyceta', 'kingdom': 'Fungi', 'phylum': 'Ascomycota', 'subphylum': 'Pezizomycotina', 'class': 'Sordariomycetes', 'subclass': 'Hypocreomycetidae', 'order': 'Hypocreales', 'family': 'Nectriaceae'}	ncbi		GCA_014824385.1
fusdec1	Fusarium	decemcellulare		20201030	{'clade': 'sordariomyceta', 'kingdom': 'Fungi', 'phylum': 'Ascomycota', 'subphylum': 'Pezizomycotina', 'class': 'Sordariomycetes', 'subclass': 'Hypocreomycetidae', 'order': 'Hypocreales', 'family': 'Nectriaceae'}	ncbi	2020-06-03	SAMN13683637
fusden1	Fusarium	denticulatum		20201030	{'clade': 'sordariomyceta', 'kingdom': 'Fungi', 'phylum': 'Ascomycota', 'subphylum': 'Pezizomycotina', 'class': 'Sordariomycetes', 'subclass': 'Hypocreomycetidae', 'order': 'Hypocreales', 'family': 'Nectriaceae'}	ncbi	2020-07-10	SAMN13683603
fusdim1	Fusarium	dimerum			{'clade': 'sordariomyceta', 'kingdom': 'Fungi', 'phylum': 'Ascomycota', 'subphylum': 'Pezizomycotina', 'class': 'Sordariomycetes', 'subclass': 'Hypocreomycetidae', 'order': 'Hypocreales', 'family': 'Nectriaceae'}	ncbi		GCA_013623525.1
fusdla1	Fusarium	dlaminii			{'clade': 'sordariomyceta', 'kingdom': 'Fungi', 'phylum': 'Ascomycota', 'subphylum': 'Pezizomycotina', 'class': 'Sordariomycetes', 'subclass': 'Hypocreomycetidae', 'order': 'Hypocreales', 'family': 'Nectriaceae'}	ncbi		GCA_013186775.1
fusdom1	Fusarium	domesticum			{'clade': 'sordariomyceta', 'kingdom': 'Fungi', 'phylum': 'Ascomycota', 'subphylum': 'Pezizomycotina', 'class': 'Sordariomycetes', 'subclass': 'Hypocreomycetidae', 'order': 'Hypocreales', 'family': 'Nectriaceae'}	ncbi		GCA_013618395.1
fusequ1	Fusarium	equiseti		2021-07-06	{'clade': 'sordariomyceta', 'kingdom': 'Fungi', 'phylum': 'Ascomycota', 'subphylum': 'Pezizomycotina', 'class': 'Sordariomycetes', 'subclass': 'Hypocreomycetidae', 'order': 'Hypocreales', 'family': 'Nectriaceae'}	ncbi	2021-07-06	Kfusequ1
fusequ10	Fusarium	equiseti			{'clade': 'sordariomyceta', 'kingdom': 'Fungi', 'phylum': 'Ascomycota', 'subphylum': 'Pezizomycotina', 'class': 'Sordariomycetes', 'subclass': 'Hypocreomycetidae', 'order': 'Hypocreales', 'family': 'Nectriaceae'}	ncbi		GCA_019055125.1
fusequ2	Fusarium	equiseti			{'clade': 'sordariomyceta', 'kingdom': 'Fungi', 'phylum': 'Ascomycota', 'subphylum': 'Pezizomycotina', 'class': 'Sordariomycetes', 'subclass': 'Hypocreomycetidae', 'order': 'Hypocreales', 'family': 'Nectriaceae'}	ncbi		GCA_003313175.1
fusequ3	Fusarium	equiseti			{'clade': 'sordariomyceta', 'kingdom': 'Fungi', 'phylum': 'Ascomycota', 'subphylum': 'Pezizomycotina', 'class': 'Sordariomycetes', 'subclass': 'Hypocreomycetidae', 'order': 'Hypocreales', 'family': 'Nectriaceae'}	ncbi		GCA_003316835.1
fusequ4	Fusarium	equiseti			{'clade': 'sordariomyceta', 'kingdom': 'Fungi', 'phylum': 'Ascomycota', 'subphylum': 'Pezizomycotina', 'class': 'Sordariomycetes', 'subclass': 'Hypocreomycetidae', 'order': 'Hypocreales', 'family': 'Nectriaceae'}	ncbi		GCA_019054925.1
fusequ5	Fusarium	equiseti			{'clade': 'sordariomyceta', 'kingdom': 'Fungi', 'phylum': 'Ascomycota', 'subphylum': 'Pezizomycotina', 'class': 'Sordariomycetes', 'subclass': 'Hypocreomycetidae', 'order': 'Hypocreales', 'family': 'Nectriaceae'}	ncbi		GCA_019054965.1
fusequ6	Fusarium	equiseti			{'clade': 'sordariomyceta', 'kingdom': 'Fungi', 'phylum': 'Ascomycota', 'subphylum': 'Pezizomycotina', 'class': 'Sordariomycetes', 'subclass': 'Hypocreomycetidae', 'order': 'Hypocreales', 'family': 'Nectriaceae'}	ncbi		GCA_019055005.1
fusequ7	Fusarium	equiseti			{'clade': 'sordariomyceta', 'kingdom': 'Fungi', 'phylum': 'Ascomycota', 'subphylum': 'Pezizomycotina', 'class': 'Sordariomycetes', 'subclass': 'Hypocreomycetidae', 'order': 'Hypocreales', 'family': 'Nectriaceae'}	ncbi		GCA_019055015.1
fusequ8	Fusarium	equiseti			{'clade': 'sordariomyceta', 'kingdom': 'Fungi', 'phylum': 'Ascomycota', 'subphylum': 'Pezizomycotina', 'class': 'Sordariomycetes', 'subclass': 'Hypocreomycetidae', 'order': 'Hypocreales', 'family': 'Nectriaceae'}	ncbi		GCA_019055045.1
fusequ9	Fusarium	equiseti			{'clade': 'sordariomyceta', 'kingdom': 'Fungi', 'phylum': 'Ascomycota', 'subphylum': 'Pezizomycotina', 'class': 'Sordariomycetes', 'subclass': 'Hypocreomycetidae', 'order': 'Hypocreales', 'family': 'Nectriaceae'}	ncbi		GCA_019055105.1
fuseuw1	Fusarium	euwallaceae		20181220	{'clade': 'sordariomyceta', 'kingdom': 'Fungi', 'phylum': 'Ascomycota', 'subphylum': 'Pezizomycotina', 'class': 'Sordariomycetes', 'subclass': 'Hypocreomycetidae', 'order': 'Hypocreales', 'family': 'Nectriaceae'}	ncbi	2018-12-20	SAMN05730138
fuseuw2	Fusarium	euwallaceae			{'clade': 'sordariomyceta', 'kingdom': 'Fungi', 'phylum': 'Ascomycota', 'subphylum': 'Pezizomycotina', 'class': 'Sordariomycetes', 'subclass': 'Hypocreomycetidae', 'order': 'Hypocreales', 'family': 'Nectriaceae'}	ncbi		GCA_002168265.2
fusfal1	Fusarium	falciforme			{'clade': 'sordariomyceta', 'kingdom': 'Fungi', 'phylum': 'Ascomycota', 'subphylum': 'Pezizomycotina', 'class': 'Sordariomycetes', 'subclass': 'Hypocreomycetidae', 'order': 'Hypocreales', 'family': 'Nectriaceae'}	ncbi		GCA_013363125.1
fusfla1	Fusarium	flagelliforme		20180822	{'clade': 'sordariomyceta', 'kingdom': 'Fungi', 'phylum': 'Ascomycota', 'subphylum': 'Pezizomycotina', 'class': 'Sordariomycetes', 'subclass': 'Hypocreomycetidae', 'order': 'Hypocreales', 'family': 'Nectriaceae'}	ncbi	2018-03-20	SAMN08631343
fusfla2	Fusarium	flagelliforme			{'clade': 'sordariomyceta', 'kingdom': 'Fungi', 'phylum': 'Ascomycota', 'subphylum': 'Pezizomycotina', 'class': 'Sordariomycetes', 'subclass': 'Hypocreomycetidae', 'order': 'Hypocreales', 'family': 'Nectriaceae'}	ncbi		GCA_004367175.1
fusfla3	Fusarium	flagelliforme			{'clade': 'sordariomyceta', 'kingdom': 'Fungi', 'phylum': 'Ascomycota', 'subphylum': 'Pezizomycotina', 'class': 'Sordariomycetes', 'subclass': 'Hypocreomycetidae', 'order': 'Hypocreales', 'family': 'Nectriaceae'}	ncbi		GCA_020744385.1
fusflo1	Fusarium	floridanum		20181214	{'clade': 'sordariomyceta', 'kingdom': 'Fungi', 'phylum': 'Ascomycota', 'subphylum': 'Pezizomycotina', 'class': 'Sordariomycetes', 'subclass': 'Hypocreomycetidae', 'order': 'Hypocreales', 'family': 'Nectriaceae'}	ncbi	2018-12-14	SAMN07244158
fusfoe1	Fusarium	foetens			{'clade': 'sordariomyceta', 'kingdom': 'Fungi', 'phylum': 'Ascomycota', 'subphylum': 'Pezizomycotina', 'class': 'Sordariomycetes', 'subclass': 'Hypocreomycetidae', 'order': 'Hypocreales', 'family': 'Nectriaceae'}	ncbi		GCA_013623845.1
fusfra1	Fusarium	fracticaudum			{'clade': 'sordariomyceta', 'kingdom': 'Fungi', 'phylum': 'Ascomycota', 'subphylum': 'Pezizomycotina', 'class': 'Sordariomycetes', 'subclass': 'Hypocreomycetidae', 'order': 'Hypocreales', 'family': 'Nectriaceae'}	ncbi		GCA_003353625.1
fusfuj1	Fusarium	fujikuroi	IMI58289	0	{'clade': 'sordariomyceta', 'kingdom': 'Fungi', 'phylum': 'Ascomycota', 'subphylum': 'Pezizomycotina', 'class': 'Sordariomycetes', 'subclass': 'Hypocreomycetidae', 'order': 'Hypocreales', 'family': 'Nectriaceae'}	jgi	Wiemann P et al.,N/D	Fusfu1
fusfuj10	Fusarium	fujikuroi			{'clade': 'sordariomyceta', 'kingdom': 'Fungi', 'phylum': 'Ascomycota', 'subphylum': 'Pezizomycotina', 'class': 'Sordariomycetes', 'subclass': 'Hypocreomycetidae', 'order': 'Hypocreales', 'family': 'Nectriaceae'}	ncbi		GCA_900096645.1
fusfuj2	Fusarium	fujikuroi			{'clade': 'sordariomyceta', 'kingdom': 'Fungi', 'phylum': 'Ascomycota', 'subphylum': 'Pezizomycotina', 'class': 'Sordariomycetes', 'subclass': 'Hypocreomycetidae', 'order': 'Hypocreales', 'family': 'Nectriaceae'}	ncbi		GCA_002196585.2
fusfuj3	Fusarium	fujikuroi			{'clade': 'sordariomyceta', 'kingdom': 'Fungi', 'phylum': 'Ascomycota', 'subphylum': 'Pezizomycotina', 'class': 'Sordariomycetes', 'subclass': 'Hypocreomycetidae', 'order': 'Hypocreales', 'family': 'Nectriaceae'}	ncbi		GCA_009663055.1
fusfuj4	Fusarium	fujikuroi			{'clade': 'sordariomyceta', 'kingdom': 'Fungi', 'phylum': 'Ascomycota', 'subphylum': 'Pezizomycotina', 'class': 'Sordariomycetes', 'subclass': 'Hypocreomycetidae', 'order': 'Hypocreales', 'family': 'Nectriaceae'}	ncbi		GCA_009663095.1
fusfuj5	Fusarium	fujikuroi			{'clade': 'sordariomyceta', 'kingdom': 'Fungi', 'phylum': 'Ascomycota', 'subphylum': 'Pezizomycotina', 'class': 'Sordariomycetes', 'subclass': 'Hypocreomycetidae', 'order': 'Hypocreales', 'family': 'Nectriaceae'}	ncbi		GCA_009663115.1
fusfuj6	Fusarium	fujikuroi	IMI58289		{'clade': 'sordariomyceta', 'kingdom': 'Fungi', 'phylum': 'Ascomycota', 'subphylum': 'Pezizomycotina', 'class': 'Sordariomycetes', 'subclass': 'Hypocreomycetidae', 'order': 'Hypocreales', 'family': 'Nectriaceae'}	ncbi		GCA_900079805.1
fusfuj7	Fusarium	fujikuroi			{'clade': 'sordariomyceta', 'kingdom': 'Fungi', 'phylum': 'Ascomycota', 'subphylum': 'Pezizomycotina', 'class': 'Sordariomycetes', 'subclass': 'Hypocreomycetidae', 'order': 'Hypocreales', 'family': 'Nectriaceae'}	ncbi		GCA_900096505.1
fusfuj8	Fusarium	fujikuroi			{'clade': 'sordariomyceta', 'kingdom': 'Fungi', 'phylum': 'Ascomycota', 'subphylum': 'Pezizomycotina', 'class': 'Sordariomycetes', 'subclass': 'Hypocreomycetidae', 'order': 'Hypocreales', 'family': 'Nectriaceae'}	ncbi		GCA_900096615.1
fusfuj9	Fusarium	fujikuroi			{'clade': 'sordariomyceta', 'kingdom': 'Fungi', 'phylum': 'Ascomycota', 'subphylum': 'Pezizomycotina', 'class': 'Sordariomycetes', 'subclass': 'Hypocreomycetidae', 'order': 'Hypocreales', 'family': 'Nectriaceae'}	ncbi		GCA_900096635.1
fusfus1	Fusarium	sp.	JS1030		{'clade': 'sordariomyceta', 'kingdom': 'Fungi', 'phylum': 'Ascomycota', 'subphylum': 'Pezizomycotina', 'class': 'Sordariomycetes', 'subclass': 'Hypocreomycetidae', 'order': 'Hypocreales', 'family': 'Nectriaceae'}	ncbi		GCA_000966855.1
fusfus10	Fusarium	cf.falciforme			{'clade': 'sordariomyceta', 'kingdom': 'Fungi', 'phylum': 'Ascomycota', 'subphylum': 'Pezizomycotina', 'class': 'Sordariomycetes', 'subclass': 'Hypocreomycetidae', 'order': 'Hypocreales', 'family': 'Nectriaceae'}	ncbi		GCA_011033785.1
fusfus11	Fusarium	cf.solani			{'clade': 'sordariomyceta', 'kingdom': 'Fungi', 'phylum': 'Ascomycota', 'subphylum': 'Pezizomycotina', 'class': 'Sordariomycetes', 'subclass': 'Hypocreomycetidae', 'order': 'Hypocreales', 'family': 'Nectriaceae'}	ncbi		GCA_011033925.1
fusfus12	Fusarium	cf.solani			{'clade': 'sordariomyceta', 'kingdom': 'Fungi', 'phylum': 'Ascomycota', 'subphylum': 'Pezizomycotina', 'class': 'Sordariomycetes', 'subclass': 'Hypocreomycetidae', 'order': 'Hypocreales', 'family': 'Nectriaceae'}	ncbi		GCA_011033945.1
fusfus13	Fusarium	cf.aywerte			{'clade': 'sordariomyceta', 'kingdom': 'Fungi', 'phylum': 'Ascomycota', 'subphylum': 'Pezizomycotina', 'class': 'Sordariomycetes', 'subclass': 'Hypocreomycetidae', 'order': 'Hypocreales', 'family': 'Nectriaceae'}	ncbi		GCA_011034095.1
fusfus14	Fusarium	cf.hostae			{'clade': 'sordariomyceta', 'kingdom': 'Fungi', 'phylum': 'Ascomycota', 'subphylum': 'Pezizomycotina', 'class': 'Sordariomycetes', 'subclass': 'Hypocreomycetidae', 'order': 'Hypocreales', 'family': 'Nectriaceae'}	ncbi		GCA_011034235.1
fusfus15	Fusarium	cf.falciforme			{'clade': 'sordariomyceta', 'kingdom': 'Fungi', 'phylum': 'Ascomycota', 'subphylum': 'Pezizomycotina', 'class': 'Sordariomycetes', 'subclass': 'Hypocreomycetidae', 'order': 'Hypocreales', 'family': 'Nectriaceae'}	ncbi		GCA_011034735.1
fusfus16	Fusarium	cf.solani			{'clade': 'sordariomyceta', 'kingdom': 'Fungi', 'phylum': 'Ascomycota', 'subphylum': 'Pezizomycotina', 'class': 'Sordariomycetes', 'subclass': 'Hypocreomycetidae', 'order': 'Hypocreales', 'family': 'Nectriaceae'}	ncbi		GCA_011034825.1
fusfus17	Fusarium	cf.verticillioides			{'clade': 'sordariomyceta', 'kingdom': 'Fungi', 'phylum': 'Ascomycota', 'subphylum': 'Pezizomycotina', 'class': 'Sordariomycetes', 'subclass': 'Hypocreomycetidae', 'order': 'Hypocreales', 'family': 'Nectriaceae'}	ncbi		GCA_011035275.1
fusfus18	Fusarium	cf.nygamai			{'clade': 'sordariomyceta', 'kingdom': 'Fungi', 'phylum': 'Ascomycota', 'subphylum': 'Pezizomycotina', 'class': 'Sordariomycetes', 'subclass': 'Hypocreomycetidae', 'order': 'Hypocreales', 'family': 'Nectriaceae'}	ncbi		GCA_011035525.1
fusfus19	Fusarium	cf.hostae			{'clade': 'sordariomyceta', 'kingdom': 'Fungi', 'phylum': 'Ascomycota', 'subphylum': 'Pezizomycotina', 'class': 'Sordariomycetes', 'subclass': 'Hypocreomycetidae', 'order': 'Hypocreales', 'family': 'Nectriaceae'}	ncbi		GCA_011035825.1
fusfus2	Fusarium	sp.	JS626		{'clade': 'sordariomyceta', 'kingdom': 'Fungi', 'phylum': 'Ascomycota', 'subphylum': 'Pezizomycotina', 'class': 'Sordariomycetes', 'subclass': 'Hypocreomycetidae', 'order': 'Hypocreales', 'family': 'Nectriaceae'}	ncbi		GCA_000966865.1
fusfus20	Fusarium	cf.hostae			{'clade': 'sordariomyceta', 'kingdom': 'Fungi', 'phylum': 'Ascomycota', 'subphylum': 'Pezizomycotina', 'class': 'Sordariomycetes', 'subclass': 'Hypocreomycetidae', 'order': 'Hypocreales', 'family': 'Nectriaceae'}	ncbi		GCA_011035845.1
fusfus21	Fusarium	cf.verticillioides			{'clade': 'sordariomyceta', 'kingdom': 'Fungi', 'phylum': 'Ascomycota', 'subphylum': 'Pezizomycotina', 'class': 'Sordariomycetes', 'subclass': 'Hypocreomycetidae', 'order': 'Hypocreales', 'family': 'Nectriaceae'}	ncbi		GCA_011036015.1
fusfus22	Fusarium	cf.solani			{'clade': 'sordariomyceta', 'kingdom': 'Fungi', 'phylum': 'Ascomycota', 'subphylum': 'Pezizomycotina', 'class': 'Sordariomycetes', 'subclass': 'Hypocreomycetidae', 'order': 'Hypocreales', 'family': 'Nectriaceae'}	ncbi		GCA_011036165.1
fusfus23	Fusarium	cf.verticillioides			{'clade': 'sordariomyceta', 'kingdom': 'Fungi', 'phylum': 'Ascomycota', 'subphylum': 'Pezizomycotina', 'class': 'Sordariomycetes', 'subclass': 'Hypocreomycetidae', 'order': 'Hypocreales', 'family': 'Nectriaceae'}	ncbi		GCA_011036225.1
fusfus24	Fusarium	cf.falciforme			{'clade': 'sordariomyceta', 'kingdom': 'Fungi', 'phylum': 'Ascomycota', 'subphylum': 'Pezizomycotina', 'class': 'Sordariomycetes', 'subclass': 'Hypocreomycetidae', 'order': 'Hypocreales', 'family': 'Nectriaceae'}	ncbi		GCA_011036285.1
fusfus25	Fusarium	cf.falciforme			{'clade': 'sordariomyceta', 'kingdom': 'Fungi', 'phylum': 'Ascomycota', 'subphylum': 'Pezizomycotina', 'class': 'Sordariomycetes', 'subclass': 'Hypocreomycetidae', 'order': 'Hypocreales', 'family': 'Nectriaceae'}	ncbi		GCA_011036445.1
fusfus26	Fusarium	cf.solani			{'clade': 'sordariomyceta', 'kingdom': 'Fungi', 'phylum': 'Ascomycota', 'subphylum': 'Pezizomycotina', 'class': 'Sordariomycetes', 'subclass': 'Hypocreomycetidae', 'order': 'Hypocreales', 'family': 'Nectriaceae'}	ncbi		GCA_011036515.1
fusfus27	Fusarium	cf.falciforme			{'clade': 'sordariomyceta', 'kingdom': 'Fungi', 'phylum': 'Ascomycota', 'subphylum': 'Pezizomycotina', 'class': 'Sordariomycetes', 'subclass': 'Hypocreomycetidae', 'order': 'Hypocreales', 'family': 'Nectriaceae'}	ncbi		GCA_011036565.1
fusfus28	Fusarium	cf.nygamai			{'clade': 'sordariomyceta', 'kingdom': 'Fungi', 'phylum': 'Ascomycota', 'subphylum': 'Pezizomycotina', 'class': 'Sordariomycetes', 'subclass': 'Hypocreomycetidae', 'order': 'Hypocreales', 'family': 'Nectriaceae'}	ncbi		GCA_011036685.1
fusfus29	Fusarium	cf.solani			{'clade': 'sordariomyceta', 'kingdom': 'Fungi', 'phylum': 'Ascomycota', 'subphylum': 'Pezizomycotina', 'class': 'Sordariomycetes', 'subclass': 'Hypocreomycetidae', 'order': 'Hypocreales', 'family': 'Nectriaceae'}	ncbi		GCA_011036725.1
fusfus3	Fusarium	sp.	Na10		{'clade': 'sordariomyceta', 'kingdom': 'Fungi', 'phylum': 'Ascomycota', 'subphylum': 'Pezizomycotina', 'class': 'Sordariomycetes', 'subclass': 'Hypocreomycetidae', 'order': 'Hypocreales', 'family': 'Nectriaceae'}	ncbi		GCA_002234255.1
fusfus30	Fusarium	cf.solani			{'clade': 'sordariomyceta', 'kingdom': 'Fungi', 'phylum': 'Ascomycota', 'subphylum': 'Pezizomycotina', 'class': 'Sordariomycetes', 'subclass': 'Hypocreomycetidae', 'order': 'Hypocreales', 'family': 'Nectriaceae'}	ncbi		GCA_011036745.1
fusfus31	Fusarium	cf.falciforme			{'clade': 'sordariomyceta', 'kingdom': 'Fungi', 'phylum': 'Ascomycota', 'subphylum': 'Pezizomycotina', 'class': 'Sordariomycetes', 'subclass': 'Hypocreomycetidae', 'order': 'Hypocreales', 'family': 'Nectriaceae'}	ncbi		GCA_011036775.1
fusfus32	Fusarium	cf.falciforme			{'clade': 'sordariomyceta', 'kingdom': 'Fungi', 'phylum': 'Ascomycota', 'subphylum': 'Pezizomycotina', 'class': 'Sordariomycetes', 'subclass': 'Hypocreomycetidae', 'order': 'Hypocreales', 'family': 'Nectriaceae'}	ncbi		GCA_011036815.1
fusfus33	Fusarium	cf.verticillioides			{'clade': 'sordariomyceta', 'kingdom': 'Fungi', 'phylum': 'Ascomycota', 'subphylum': 'Pezizomycotina', 'class': 'Sordariomycetes', 'subclass': 'Hypocreomycetidae', 'order': 'Hypocreales', 'family': 'Nectriaceae'}	ncbi		GCA_011036905.1
fusfus34	Fusarium	cf.solani			{'clade': 'sordariomyceta', 'kingdom': 'Fungi', 'phylum': 'Ascomycota', 'subphylum': 'Pezizomycotina', 'class': 'Sordariomycetes', 'subclass': 'Hypocreomycetidae', 'order': 'Hypocreales', 'family': 'Nectriaceae'}	ncbi		GCA_011421325.1
fusfus35	Fusarium	sp.	NRRL62957		{'clade': 'sordariomyceta', 'kingdom': 'Fungi', 'phylum': 'Ascomycota', 'subphylum': 'Pezizomycotina', 'class': 'Sordariomycetes', 'subclass': 'Hypocreomycetidae', 'order': 'Hypocreales', 'family': 'Nectriaceae'}	ncbi		GCA_012978535.1
fusfus36	Fusarium	sp.	NRRL62941		{'clade': 'sordariomyceta', 'kingdom': 'Fungi', 'phylum': 'Ascomycota', 'subphylum': 'Pezizomycotina', 'class': 'Sordariomycetes', 'subclass': 'Hypocreomycetidae', 'order': 'Hypocreales', 'family': 'Nectriaceae'}	ncbi		GCA_012978555.1
fusfus37	Fusarium	sp.	NRRL22101		{'clade': 'sordariomyceta', 'kingdom': 'Fungi', 'phylum': 'Ascomycota', 'subphylum': 'Pezizomycotina', 'class': 'Sordariomycetes', 'subclass': 'Hypocreomycetidae', 'order': 'Hypocreales', 'family': 'Nectriaceae'}	ncbi		GCA_013010345.1
fusfus38	Fusarium	sp.	NRRL53497		{'clade': 'sordariomyceta', 'kingdom': 'Fungi', 'phylum': 'Ascomycota', 'subphylum': 'Pezizomycotina', 'class': 'Sordariomycetes', 'subclass': 'Hypocreomycetidae', 'order': 'Hypocreales', 'family': 'Nectriaceae'}	ncbi		GCA_013184445.1
fusfus39	Fusarium	sp.	NRRL62944		{'clade': 'sordariomyceta', 'kingdom': 'Fungi', 'phylum': 'Ascomycota', 'subphylum': 'Pezizomycotina', 'class': 'Sordariomycetes', 'subclass': 'Hypocreomycetidae', 'order': 'Hypocreales', 'family': 'Nectriaceae'}	ncbi		GCA_013186395.1
fusfus4	Fusarium	sp.	NRRL66335		{'clade': 'sordariomyceta', 'kingdom': 'Fungi', 'phylum': 'Ascomycota', 'subphylum': 'Pezizomycotina', 'class': 'Sordariomycetes', 'subclass': 'Hypocreomycetidae', 'order': 'Hypocreales', 'family': 'Nectriaceae'}	ncbi		GCA_004367055.1
fusfus40	Fusarium	sp.	NRRL66088		{'clade': 'sordariomyceta', 'kingdom': 'Fungi', 'phylum': 'Ascomycota', 'subphylum': 'Pezizomycotina', 'class': 'Sordariomycetes', 'subclass': 'Hypocreomycetidae', 'order': 'Hypocreales', 'family': 'Nectriaceae'}	ncbi		GCA_013186415.1
fusfus41	Fusarium	sp.	NRRL62610		{'clade': 'sordariomyceta', 'kingdom': 'Fungi', 'phylum': 'Ascomycota', 'subphylum': 'Pezizomycotina', 'class': 'Sordariomycetes', 'subclass': 'Hypocreomycetidae', 'order': 'Hypocreales', 'family': 'Nectriaceae'}	ncbi		GCA_013186425.2
fusfus42	Fusarium	sp.	QHM		{'clade': 'sordariomyceta', 'kingdom': 'Fungi', 'phylum': 'Ascomycota', 'subphylum': 'Pezizomycotina', 'class': 'Sordariomycetes', 'subclass': 'Hypocreomycetidae', 'order': 'Hypocreales', 'family': 'Nectriaceae'}	ncbi		GCA_013416755.1
fusfus43	Fusarium	sp.	BWC1		{'clade': 'sordariomyceta', 'kingdom': 'Fungi', 'phylum': 'Ascomycota', 'subphylum': 'Pezizomycotina', 'class': 'Sordariomycetes', 'subclass': 'Hypocreomycetidae', 'order': 'Hypocreales', 'family': 'Nectriaceae'}	ncbi		GCA_013416785.2
fusfus44	Fusarium	sp.	FSAMSC_23		{'clade': 'sordariomyceta', 'kingdom': 'Fungi', 'phylum': 'Ascomycota', 'subphylum': 'Pezizomycotina', 'class': 'Sordariomycetes', 'subclass': 'Hypocreomycetidae', 'order': 'Hypocreales', 'family': 'Nectriaceae'}	ncbi		GCA_013618385.1
fusfus45	Fusarium	sp.	KOD1611		{'clade': 'sordariomyceta', 'kingdom': 'Fungi', 'phylum': 'Ascomycota', 'subphylum': 'Pezizomycotina', 'class': 'Sordariomycetes', 'subclass': 'Hypocreomycetidae', 'order': 'Hypocreales', 'family': 'Nectriaceae'}	ncbi		GCA_013624395.1
fusfus46	Fusarium	sp.	NRRL25184		{'clade': 'sordariomyceta', 'kingdom': 'Fungi', 'phylum': 'Ascomycota', 'subphylum': 'Pezizomycotina', 'class': 'Sordariomycetes', 'subclass': 'Hypocreomycetidae', 'order': 'Hypocreales', 'family': 'Nectriaceae'}	ncbi		GCA_013755755.1
fusfus47	Fusarium	sp.	NRRL29148		{'clade': 'sordariomyceta', 'kingdom': 'Fungi', 'phylum': 'Ascomycota', 'subphylum': 'Pezizomycotina', 'class': 'Sordariomycetes', 'subclass': 'Hypocreomycetidae', 'order': 'Hypocreales', 'family': 'Nectriaceae'}	ncbi		GCA_013759095.1
fusfus48	Fusarium	sp.	NRRL47473		{'clade': 'sordariomyceta', 'kingdom': 'Fungi', 'phylum': 'Ascomycota', 'subphylum': 'Pezizomycotina', 'class': 'Sordariomycetes', 'subclass': 'Hypocreomycetidae', 'order': 'Hypocreales', 'family': 'Nectriaceae'}	ncbi		GCA_013759115.1
fusfus49	Fusarium	sp.	NRRL53293		{'clade': 'sordariomyceta', 'kingdom': 'Fungi', 'phylum': 'Ascomycota', 'subphylum': 'Pezizomycotina', 'class': 'Sordariomycetes', 'subclass': 'Hypocreomycetidae', 'order': 'Hypocreales', 'family': 'Nectriaceae'}	ncbi		GCA_013759125.1
fusfus5	Fusarium	cf.solani			{'clade': 'sordariomyceta', 'kingdom': 'Fungi', 'phylum': 'Ascomycota', 'subphylum': 'Pezizomycotina', 'class': 'Sordariomycetes', 'subclass': 'Hypocreomycetidae', 'order': 'Hypocreales', 'family': 'Nectriaceae'}	ncbi		GCA_011033385.1
fusfus50	Fusarium	sp.	NRRL66894		{'clade': 'sordariomyceta', 'kingdom': 'Fungi', 'phylum': 'Ascomycota', 'subphylum': 'Pezizomycotina', 'class': 'Sordariomycetes', 'subclass': 'Hypocreomycetidae', 'order': 'Hypocreales', 'family': 'Nectriaceae'}	ncbi		GCA_014824365.1
fusfus51	Fusarium	sp.	NRRL66896		{'clade': 'sordariomyceta', 'kingdom': 'Fungi', 'phylum': 'Ascomycota', 'subphylum': 'Pezizomycotina', 'class': 'Sordariomycetes', 'subclass': 'Hypocreomycetidae', 'order': 'Hypocreales', 'family': 'Nectriaceae'}	ncbi		GCA_014824405.1
fusfus52	Fusarium	sp.	190-020-2		{'clade': 'sordariomyceta', 'kingdom': 'Fungi', 'phylum': 'Ascomycota', 'subphylum': 'Pezizomycotina', 'class': 'Sordariomycetes', 'subclass': 'Hypocreomycetidae', 'order': 'Hypocreales', 'family': 'Nectriaceae'}	ncbi		GCA_014884825.1
fusfus53	Fusarium	sp.	'flavolapis'		{'clade': 'sordariomyceta', 'kingdom': 'Fungi', 'phylum': 'Ascomycota', 'subphylum': 'Pezizomycotina', 'class': 'Sordariomycetes', 'subclass': 'Hypocreomycetidae', 'order': 'Hypocreales', 'family': 'Nectriaceae'}	ncbi		GCA_014885045.1
fusfus54	Fusarium	sp.	CBS123663		{'clade': 'sordariomyceta', 'kingdom': 'Fungi', 'phylum': 'Ascomycota', 'subphylum': 'Pezizomycotina', 'class': 'Sordariomycetes', 'subclass': 'Hypocreomycetidae', 'order': 'Hypocreales', 'family': 'Nectriaceae'}	ncbi		GCA_017656595.1
fusfus55	Fusarium	sp.	S19/10		{'clade': 'sordariomyceta', 'kingdom': 'Fungi', 'phylum': 'Ascomycota', 'subphylum': 'Pezizomycotina', 'class': 'Sordariomycetes', 'subclass': 'Hypocreomycetidae', 'order': 'Hypocreales', 'family': 'Nectriaceae'}	ncbi		GCA_019054715.1
fusfus56	Fusarium	sp.	S18/39		{'clade': 'sordariomyceta', 'kingdom': 'Fungi', 'phylum': 'Ascomycota', 'subphylum': 'Pezizomycotina', 'class': 'Sordariomycetes', 'subclass': 'Hypocreomycetidae', 'order': 'Hypocreales', 'family': 'Nectriaceae'}	ncbi		GCA_019054735.1
fusfus57	Fusarium	sp.	S18/7		{'clade': 'sordariomyceta', 'kingdom': 'Fungi', 'phylum': 'Ascomycota', 'subphylum': 'Pezizomycotina', 'class': 'Sordariomycetes', 'subclass': 'Hypocreomycetidae', 'order': 'Hypocreales', 'family': 'Nectriaceae'}	ncbi		GCA_019054775.1
fusfus58	Fusarium	sp.	S18/2		{'clade': 'sordariomyceta', 'kingdom': 'Fungi', 'phylum': 'Ascomycota', 'subphylum': 'Pezizomycotina', 'class': 'Sordariomycetes', 'subclass': 'Hypocreomycetidae', 'order': 'Hypocreales', 'family': 'Nectriaceae'}	ncbi		GCA_019054865.1
fusfus59	Fusarium	sp.	TH15		{'clade': 'sordariomyceta', 'kingdom': 'Fungi', 'phylum': 'Ascomycota', 'subphylum': 'Pezizomycotina', 'class': 'Sordariomycetes', 'subclass': 'Hypocreomycetidae', 'order': 'Hypocreales', 'family': 'Nectriaceae'}	ncbi		GCA_019192225.1
fusfus6	Fusarium	cf.falciforme			{'clade': 'sordariomyceta', 'kingdom': 'Fungi', 'phylum': 'Ascomycota', 'subphylum': 'Pezizomycotina', 'class': 'Sordariomycetes', 'subclass': 'Hypocreomycetidae', 'order': 'Hypocreales', 'family': 'Nectriaceae'}	ncbi		GCA_011033525.1
fusfus60	Fusarium	sp.	RP-2020a		{'clade': 'sordariomyceta', 'kingdom': 'Fungi', 'phylum': 'Ascomycota', 'subphylum': 'Pezizomycotina', 'class': 'Sordariomycetes', 'subclass': 'Hypocreomycetidae', 'order': 'Hypocreales', 'family': 'Nectriaceae'}	ncbi		GCA_020137375.1
fusfus61	Fusarium	sp.	RP-2020a		{'clade': 'sordariomyceta', 'kingdom': 'Fungi', 'phylum': 'Ascomycota', 'subphylum': 'Pezizomycotina', 'class': 'Sordariomycetes', 'subclass': 'Hypocreomycetidae', 'order': 'Hypocreales', 'family': 'Nectriaceae'}	ncbi		GCA_020137435.1
fusfus62	Fusarium	sp.	RP-2020a		{'clade': 'sordariomyceta', 'kingdom': 'Fungi', 'phylum': 'Ascomycota', 'subphylum': 'Pezizomycotina', 'class': 'Sordariomycetes', 'subclass': 'Hypocreomycetidae', 'order': 'Hypocreales', 'family': 'Nectriaceae'}	ncbi		GCA_020137885.1
fusfus63	Fusarium	sp.	Barmshour		{'clade': 'sordariomyceta', 'kingdom': 'Fungi', 'phylum': 'Ascomycota', 'subphylum': 'Pezizomycotina', 'class': 'Sordariomycetes', 'subclass': 'Hypocreomycetidae', 'order': 'Hypocreales', 'family': 'Nectriaceae'}	ncbi		GCA_020976545.1
fusfus64	Fusarium	sp.	PT		{'clade': 'sordariomyceta', 'kingdom': 'Fungi', 'phylum': 'Ascomycota', 'subphylum': 'Pezizomycotina', 'class': 'Sordariomycetes', 'subclass': 'Hypocreomycetidae', 'order': 'Hypocreales', 'family': 'Nectriaceae'}	ncbi		GCA_021020635.1
fusfus65	Fusarium	sp.	C39		{'clade': 'sordariomyceta', 'kingdom': 'Fungi', 'phylum': 'Ascomycota', 'subphylum': 'Pezizomycotina', 'class': 'Sordariomycetes', 'subclass': 'Hypocreomycetidae', 'order': 'Hypocreales', 'family': 'Nectriaceae'}	ncbi		GCA_021533815.1
fusfus7	Fusarium	cf.falciforme			{'clade': 'sordariomyceta', 'kingdom': 'Fungi', 'phylum': 'Ascomycota', 'subphylum': 'Pezizomycotina', 'class': 'Sordariomycetes', 'subclass': 'Hypocreomycetidae', 'order': 'Hypocreales', 'family': 'Nectriaceae'}	ncbi		GCA_011033595.1
fusfus8	Fusarium	cf.solani			{'clade': 'sordariomyceta', 'kingdom': 'Fungi', 'phylum': 'Ascomycota', 'subphylum': 'Pezizomycotina', 'class': 'Sordariomycetes', 'subclass': 'Hypocreomycetidae', 'order': 'Hypocreales', 'family': 'Nectriaceae'}	ncbi		GCA_011033625.1
fusfus9	Fusarium	cf.falciforme			{'clade': 'sordariomyceta', 'kingdom': 'Fungi', 'phylum': 'Ascomycota', 'subphylum': 'Pezizomycotina', 'class': 'Sordariomycetes', 'subclass': 'Hypocreomycetidae', 'order': 'Hypocreales', 'family': 'Nectriaceae'}	ncbi		GCA_011033705.1
fusgad1	Fusarium	gaditjirri		20201030	{'clade': 'sordariomyceta', 'kingdom': 'Fungi', 'phylum': 'Ascomycota', 'subphylum': 'Pezizomycotina', 'class': 'Sordariomycetes', 'subclass': 'Hypocreomycetidae', 'order': 'Hypocreales', 'family': 'Nectriaceae'}	ncbi	2020-06-03	SAMN13683626
fusger1	Fusarium	gerlachii			{'clade': 'sordariomyceta', 'kingdom': 'Fungi', 'phylum': 'Ascomycota', 'subphylum': 'Pezizomycotina', 'class': 'Sordariomycetes', 'subclass': 'Hypocreomycetidae', 'order': 'Hypocreales', 'family': 'Nectriaceae'}	ncbi		GCA_017656835.1
fusger2	Fusarium	gerlachii			{'clade': 'sordariomyceta', 'kingdom': 'Fungi', 'phylum': 'Ascomycota', 'subphylum': 'Pezizomycotina', 'class': 'Sordariomycetes', 'subclass': 'Hypocreomycetidae', 'order': 'Hypocreales', 'family': 'Nectriaceae'}	ncbi		GCA_017656845.1
fusglo1	Fusarium	globosum		20201030	{'clade': 'sordariomyceta', 'kingdom': 'Fungi', 'phylum': 'Ascomycota', 'subphylum': 'Pezizomycotina', 'class': 'Sordariomycetes', 'subclass': 'Hypocreomycetidae', 'order': 'Hypocreales', 'family': 'Nectriaceae'}	ncbi	2020-07-10	SAMN13683623
fusgoo1	Fusarium	goolgardi			{'clade': 'sordariomyceta', 'kingdom': 'Fungi', 'phylum': 'Ascomycota', 'subphylum': 'Pezizomycotina', 'class': 'Sordariomycetes', 'subclass': 'Hypocreomycetidae', 'order': 'Hypocreales', 'family': 'Nectriaceae'}	ncbi		GCA_014899075.1
fusgra10	Fusarium	graminearum			{'clade': 'sordariomyceta', 'kingdom': 'Fungi', 'phylum': 'Ascomycota', 'subphylum': 'Pezizomycotina', 'class': 'Sordariomycetes', 'subclass': 'Hypocreomycetidae', 'order': 'Hypocreales', 'family': 'Nectriaceae'}	ncbi		GCA_019343145.1
fusgra11	Fusarium	graminearum			{'clade': 'sordariomyceta', 'kingdom': 'Fungi', 'phylum': 'Ascomycota', 'subphylum': 'Pezizomycotina', 'class': 'Sordariomycetes', 'subclass': 'Hypocreomycetidae', 'order': 'Hypocreales', 'family': 'Nectriaceae'}	ncbi		GCA_020991245.1
fusgra12	Fusarium	graminearum			{'clade': 'sordariomyceta', 'kingdom': 'Fungi', 'phylum': 'Ascomycota', 'subphylum': 'Pezizomycotina', 'class': 'Sordariomycetes', 'subclass': 'Hypocreomycetidae', 'order': 'Hypocreales', 'family': 'Nectriaceae'}	ncbi		GCA_900044135.1
fusgra2	Fusarium	graminearum		v1.0	{'clade': 'sordariomyceta', 'kingdom': 'Fungi', 'phylum': 'Ascomycota', 'subphylum': 'Pezizomycotina', 'class': 'Sordariomycetes', 'subclass': 'Hypocreomycetidae', 'order': 'Hypocreales', 'family': 'Nectriaceae'}	jgi	Cuomo CA et al.,2007	Fusgr1
fusgra3	Fusarium	graminum		20201231	{'clade': 'sordariomyceta', 'kingdom': 'Fungi', 'phylum': 'Ascomycota', 'subphylum': 'Pezizomycotina', 'class': 'Sordariomycetes', 'subclass': 'Hypocreomycetidae', 'order': 'Hypocreales', 'family': 'Nectriaceae'}	ncbi	2020-06-03	SAMN13683592
fusgra4	Fusarium	graminearum	PH-1		{'clade': 'sordariomyceta', 'kingdom': 'Fungi', 'phylum': 'Ascomycota', 'subphylum': 'Pezizomycotina', 'class': 'Sordariomycetes', 'subclass': 'Hypocreomycetidae', 'order': 'Hypocreales', 'family': 'Nectriaceae'}	ncbi		GCA_000240135.3
fusgra5	Fusarium	graminearum			{'clade': 'sordariomyceta', 'kingdom': 'Fungi', 'phylum': 'Ascomycota', 'subphylum': 'Pezizomycotina', 'class': 'Sordariomycetes', 'subclass': 'Hypocreomycetidae', 'order': 'Hypocreales', 'family': 'Nectriaceae'}	ncbi		GCA_000599445.1
fusgra6	Fusarium	graminearum			{'clade': 'sordariomyceta', 'kingdom': 'Fungi', 'phylum': 'Ascomycota', 'subphylum': 'Pezizomycotina', 'class': 'Sordariomycetes', 'subclass': 'Hypocreomycetidae', 'order': 'Hypocreales', 'family': 'Nectriaceae'}	ncbi		GCA_018345515.1
fusgra7	Fusarium	graminearum			{'clade': 'sordariomyceta', 'kingdom': 'Fungi', 'phylum': 'Ascomycota', 'subphylum': 'Pezizomycotina', 'class': 'Sordariomycetes', 'subclass': 'Hypocreomycetidae', 'order': 'Hypocreales', 'family': 'Nectriaceae'}	ncbi		GCA_018345745.1
fusgra8	Fusarium	graminearum			{'clade': 'sordariomyceta', 'kingdom': 'Fungi', 'phylum': 'Ascomycota', 'subphylum': 'Pezizomycotina', 'class': 'Sordariomycetes', 'subclass': 'Hypocreomycetidae', 'order': 'Hypocreales', 'family': 'Nectriaceae'}	ncbi		GCA_018346015.1
fusgra9	Fusarium	graminearum			{'clade': 'sordariomyceta', 'kingdom': 'Fungi', 'phylum': 'Ascomycota', 'subphylum': 'Pezizomycotina', 'class': 'Sordariomycetes', 'subclass': 'Hypocreomycetidae', 'order': 'Hypocreales', 'family': 'Nectriaceae'}	ncbi		GCA_018346495.1
fusgut1	Fusarium	guttiforme			{'clade': 'sordariomyceta', 'kingdom': 'Fungi', 'phylum': 'Ascomycota', 'subphylum': 'Pezizomycotina', 'class': 'Sordariomycetes', 'subclass': 'Hypocreomycetidae', 'order': 'Hypocreales', 'family': 'Nectriaceae'}	ncbi		GCA_013186795.1
fushae1	Fusarium	haematococcum			{'clade': 'sordariomyceta', 'kingdom': 'Fungi', 'phylum': 'Ascomycota', 'subphylum': 'Pezizomycotina', 'class': 'Sordariomycetes', 'subclass': 'Hypocreomycetidae', 'order': 'Hypocreales', 'family': 'Nectriaceae'}	ncbi		GCA_004026335.1
fushae2	Fusarium	haematococcum			{'clade': 'sordariomyceta', 'kingdom': 'Fungi', 'phylum': 'Ascomycota', 'subphylum': 'Pezizomycotina', 'class': 'Sordariomycetes', 'subclass': 'Hypocreomycetidae', 'order': 'Hypocreales', 'family': 'Nectriaceae'}	ncbi		GCA_004026385.1
fushae3	Fusarium	haematococcum			{'clade': 'sordariomyceta', 'kingdom': 'Fungi', 'phylum': 'Ascomycota', 'subphylum': 'Pezizomycotina', 'class': 'Sordariomycetes', 'subclass': 'Hypocreomycetidae', 'order': 'Hypocreales', 'family': 'Nectriaceae'}	ncbi		GCA_010015875.1
fushai1	Fusarium	hainanense			{'clade': 'sordariomyceta', 'kingdom': 'Fungi', 'phylum': 'Ascomycota', 'subphylum': 'Pezizomycotina', 'class': 'Sordariomycetes', 'subclass': 'Hypocreomycetidae', 'order': 'Hypocreales', 'family': 'Nectriaceae'}	ncbi		GCA_013618405.1
fushet1	Fusarium	heterosporum		20201030	{'clade': 'sordariomyceta', 'kingdom': 'Fungi', 'phylum': 'Ascomycota', 'subphylum': 'Pezizomycotina', 'class': 'Sordariomycetes', 'subclass': 'Hypocreomycetidae', 'order': 'Hypocreales', 'family': 'Nectriaceae'}	ncbi	2020-07-10	SAMN13683593
fushos1	Fusarium	hostae			{'clade': 'sordariomyceta', 'kingdom': 'Fungi', 'phylum': 'Ascomycota', 'subphylum': 'Pezizomycotina', 'class': 'Sordariomycetes', 'subclass': 'Hypocreomycetidae', 'order': 'Hypocreales', 'family': 'Nectriaceae'}	ncbi		GCA_002234205.1
fushos2	Fusarium	hostae			{'clade': 'sordariomyceta', 'kingdom': 'Fungi', 'phylum': 'Ascomycota', 'subphylum': 'Pezizomycotina', 'class': 'Sordariomycetes', 'subclass': 'Hypocreomycetidae', 'order': 'Hypocreales', 'family': 'Nectriaceae'}	ncbi		GCA_002234235.1
fushos3	Fusarium	hostae			{'clade': 'sordariomyceta', 'kingdom': 'Fungi', 'phylum': 'Ascomycota', 'subphylum': 'Pezizomycotina', 'class': 'Sordariomycetes', 'subclass': 'Hypocreomycetidae', 'order': 'Hypocreales', 'family': 'Nectriaceae'}	ncbi		GCA_013184365.1
fushum1	Fusarium	humuli			{'clade': 'sordariomyceta', 'kingdom': 'Fungi', 'phylum': 'Ascomycota', 'subphylum': 'Pezizomycotina', 'class': 'Sordariomycetes', 'subclass': 'Hypocreomycetidae', 'order': 'Hypocreales', 'family': 'Nectriaceae'}	ncbi		GCA_004366955.1
fushum2	Fusarium	humuli			{'clade': 'sordariomyceta', 'kingdom': 'Fungi', 'phylum': 'Ascomycota', 'subphylum': 'Pezizomycotina', 'class': 'Sordariomycetes', 'subclass': 'Hypocreomycetidae', 'order': 'Hypocreales', 'family': 'Nectriaceae'}	ncbi		GCA_013753835.1
fusill1	Fusarium	illudens			{'clade': 'sordariomyceta', 'kingdom': 'Fungi', 'phylum': 'Ascomycota', 'subphylum': 'Pezizomycotina', 'class': 'Sordariomycetes', 'subclass': 'Hypocreomycetidae', 'order': 'Hypocreales', 'family': 'Nectriaceae'}	ncbi		GCA_013623515.1
fusinc1	Fusarium	incarnatum			{'clade': 'sordariomyceta', 'kingdom': 'Fungi', 'phylum': 'Ascomycota', 'subphylum': 'Pezizomycotina', 'class': 'Sordariomycetes', 'subclass': 'Hypocreomycetidae', 'order': 'Hypocreales', 'family': 'Nectriaceae'}	ncbi		GCA_003704985.1
fusinc2	Fusarium	incarnatum			{'clade': 'sordariomyceta', 'kingdom': 'Fungi', 'phylum': 'Ascomycota', 'subphylum': 'Pezizomycotina', 'class': 'Sordariomycetes', 'subclass': 'Hypocreomycetidae', 'order': 'Hypocreales', 'family': 'Nectriaceae'}	ncbi		GCA_003709435.1
fusinc3	Fusarium	incarnatum			{'clade': 'sordariomyceta', 'kingdom': 'Fungi', 'phylum': 'Ascomycota', 'subphylum': 'Pezizomycotina', 'class': 'Sordariomycetes', 'subclass': 'Hypocreomycetidae', 'order': 'Hypocreales', 'family': 'Nectriaceae'}	ncbi		GCA_004367075.1
fusirr1	Fusarium	irregulare			{'clade': 'sordariomyceta', 'kingdom': 'Fungi', 'phylum': 'Ascomycota', 'subphylum': 'Pezizomycotina', 'class': 'Sordariomycetes', 'subclass': 'Hypocreomycetidae', 'order': 'Hypocreales', 'family': 'Nectriaceae'}	ncbi		GCA_004367085.1
fuskur1	Fusarium	kuroshium		20181030	{'clade': 'sordariomyceta', 'kingdom': 'Fungi', 'phylum': 'Ascomycota', 'subphylum': 'Pezizomycotina', 'class': 'Sordariomycetes', 'subclass': 'Hypocreomycetidae', 'order': 'Hypocreales', 'family': 'Nectriaceae'}	ncbi	2018-10-30	SAMN07200645
fuskyu1	Fusarium	kyushuense			{'clade': 'sordariomyceta', 'kingdom': 'Fungi', 'phylum': 'Ascomycota', 'subphylum': 'Pezizomycotina', 'class': 'Sordariomycetes', 'subclass': 'Hypocreomycetidae', 'order': 'Hypocreales', 'family': 'Nectriaceae'}	ncbi		GCA_013184315.1
fuslan1	Fusarium	langsethiae	Fl201059	0	{'clade': 'sordariomyceta', 'kingdom': 'Fungi', 'phylum': 'Ascomycota', 'subphylum': 'Pezizomycotina', 'class': 'Sordariomycetes', 'subclass': 'Hypocreomycetidae', 'order': 'Hypocreales', 'family': 'Nectriaceae'}	jgi	Lysøe E et al.,2016	Fusla1
fuslan2	Fusarium	langsethiae			{'clade': 'sordariomyceta', 'kingdom': 'Fungi', 'phylum': 'Ascomycota', 'subphylum': 'Pezizomycotina', 'class': 'Sordariomycetes', 'subclass': 'Hypocreomycetidae', 'order': 'Hypocreales', 'family': 'Nectriaceae'}	ncbi		GCA_001292635.1
fuslan3	Fusarium	langsethiae			{'clade': 'sordariomyceta', 'kingdom': 'Fungi', 'phylum': 'Ascomycota', 'subphylum': 'Pezizomycotina', 'class': 'Sordariomycetes', 'subclass': 'Hypocreomycetidae', 'order': 'Hypocreales', 'family': 'Nectriaceae'}	ncbi		GCA_018104275.1
fuslat1	Fusarium	lateritium			{'clade': 'sordariomyceta', 'kingdom': 'Fungi', 'phylum': 'Ascomycota', 'subphylum': 'Pezizomycotina', 'class': 'Sordariomycetes', 'subclass': 'Hypocreomycetidae', 'order': 'Hypocreales', 'family': 'Nectriaceae'}	ncbi		GCA_014898835.1
fuslon1	Fusarium	longipes		20180904	{'clade': 'sordariomyceta', 'kingdom': 'Fungi', 'phylum': 'Ascomycota', 'subphylum': 'Pezizomycotina', 'class': 'Sordariomycetes', 'subclass': 'Hypocreomycetidae', 'order': 'Hypocreales', 'family': 'Nectriaceae'}	ncbi	2018-03-20	SAMN08631279
fuslon2	Fusarium	longipes			{'clade': 'sordariomyceta', 'kingdom': 'Fungi', 'phylum': 'Ascomycota', 'subphylum': 'Pezizomycotina', 'class': 'Sordariomycetes', 'subclass': 'Hypocreomycetidae', 'order': 'Hypocreales', 'family': 'Nectriaceae'}	ncbi		GCA_013618485.1
fuslon3	Fusarium	longipes			{'clade': 'sordariomyceta', 'kingdom': 'Fungi', 'phylum': 'Ascomycota', 'subphylum': 'Pezizomycotina', 'class': 'Sordariomycetes', 'subclass': 'Hypocreomycetidae', 'order': 'Hypocreales', 'family': 'Nectriaceae'}	ncbi		GCA_013618495.1
fuslon4	Fusarium	longipes			{'clade': 'sordariomyceta', 'kingdom': 'Fungi', 'phylum': 'Ascomycota', 'subphylum': 'Pezizomycotina', 'class': 'Sordariomycetes', 'subclass': 'Hypocreomycetidae', 'order': 'Hypocreales', 'family': 'Nectriaceae'}	ncbi		GCA_013623335.1
fuslou1	Fusarium	louisianense			{'clade': 'sordariomyceta', 'kingdom': 'Fungi', 'phylum': 'Ascomycota', 'subphylum': 'Pezizomycotina', 'class': 'Sordariomycetes', 'subclass': 'Hypocreomycetidae', 'order': 'Hypocreales', 'family': 'Nectriaceae'}	ncbi		GCA_017656775.1
fuslou2	Fusarium	louisianense			{'clade': 'sordariomyceta', 'kingdom': 'Fungi', 'phylum': 'Ascomycota', 'subphylum': 'Pezizomycotina', 'class': 'Sordariomycetes', 'subclass': 'Hypocreomycetidae', 'order': 'Hypocreales', 'family': 'Nectriaceae'}	ncbi		GCA_017656825.1
fusluf1	Fusarium	luffae			{'clade': 'sordariomyceta', 'kingdom': 'Fungi', 'phylum': 'Ascomycota', 'subphylum': 'Pezizomycotina', 'class': 'Sordariomycetes', 'subclass': 'Hypocreomycetidae', 'order': 'Hypocreales', 'family': 'Nectriaceae'}	ncbi		GCA_013184325.1
fuslya1	Fusarium	lyarnte	(nom.inval.)		{'clade': 'sordariomyceta', 'kingdom': 'Fungi', 'phylum': 'Ascomycota', 'subphylum': 'Pezizomycotina', 'class': 'Sordariomycetes', 'subclass': 'Hypocreomycetidae', 'order': 'Hypocreales', 'family': 'Nectriaceae'}	ncbi		GCA_014898885.1
fusman1	Fusarium	mangiferae	MRC7560	0	{'clade': 'sordariomyceta', 'kingdom': 'Fungi', 'phylum': 'Ascomycota', 'subphylum': 'Pezizomycotina', 'class': 'Sordariomycetes', 'subclass': 'Hypocreomycetidae', 'order': 'Hypocreales', 'family': 'Nectriaceae'}	jgi	Niehaus EM et al.,2016	Fusma1
fusman2	Fusarium	mangiferae			{'clade': 'sordariomyceta', 'kingdom': 'Fungi', 'phylum': 'Ascomycota', 'subphylum': 'Pezizomycotina', 'class': 'Sordariomycetes', 'subclass': 'Hypocreomycetidae', 'order': 'Hypocreales', 'family': 'Nectriaceae'}	ncbi		GCA_013758935.1
fusman3	Fusarium	mangiferae			{'clade': 'sordariomyceta', 'kingdom': 'Fungi', 'phylum': 'Ascomycota', 'subphylum': 'Pezizomycotina', 'class': 'Sordariomycetes', 'subclass': 'Hypocreomycetidae', 'order': 'Hypocreales', 'family': 'Nectriaceae'}	ncbi		GCA_900044065.1
fusmer1	Fusarium	meridionale			{'clade': 'sordariomyceta', 'kingdom': 'Fungi', 'phylum': 'Ascomycota', 'subphylum': 'Pezizomycotina', 'class': 'Sordariomycetes', 'subclass': 'Hypocreomycetidae', 'order': 'Hypocreales', 'family': 'Nectriaceae'}	ncbi		GCA_001717825.1
fusmer2	Fusarium	meridionale			{'clade': 'sordariomyceta', 'kingdom': 'Fungi', 'phylum': 'Ascomycota', 'subphylum': 'Pezizomycotina', 'class': 'Sordariomycetes', 'subclass': 'Hypocreomycetidae', 'order': 'Hypocreales', 'family': 'Nectriaceae'}	ncbi		GCA_001717855.1
fusmer3	Fusarium	meridionale			{'clade': 'sordariomyceta', 'kingdom': 'Fungi', 'phylum': 'Ascomycota', 'subphylum': 'Pezizomycotina', 'class': 'Sordariomycetes', 'subclass': 'Hypocreomycetidae', 'order': 'Hypocreales', 'family': 'Nectriaceae'}	ncbi		GCA_009617515.1
fusmer4	Fusarium	meridionale			{'clade': 'sordariomyceta', 'kingdom': 'Fungi', 'phylum': 'Ascomycota', 'subphylum': 'Pezizomycotina', 'class': 'Sordariomycetes', 'subclass': 'Hypocreomycetidae', 'order': 'Hypocreales', 'family': 'Nectriaceae'}	ncbi		GCA_017656785.1
fusmer5	Fusarium	meridionale	xFusariumasiaticum		{'clade': 'sordariomyceta', 'kingdom': 'Fungi', 'phylum': 'Ascomycota', 'subphylum': 'Pezizomycotina', 'class': 'Sordariomycetes', 'subclass': 'Hypocreomycetidae', 'order': 'Hypocreales', 'family': 'Nectriaceae'}	ncbi		GCA_017656815.1
fusmes1	Fusarium	mesoamericanum			{'clade': 'sordariomyceta', 'kingdom': 'Fungi', 'phylum': 'Ascomycota', 'subphylum': 'Pezizomycotina', 'class': 'Sordariomycetes', 'subclass': 'Hypocreomycetidae', 'order': 'Hypocreales', 'family': 'Nectriaceae'}	ncbi		GCA_017656745.1
fusmet1	Fusarium	metavorans			{'clade': 'sordariomyceta', 'kingdom': 'Fungi', 'phylum': 'Ascomycota', 'subphylum': 'Pezizomycotina', 'class': 'Sordariomycetes', 'subclass': 'Hypocreomycetidae', 'order': 'Hypocreales', 'family': 'Nectriaceae'}	ncbi		GCA_001633045.1
fusmex1	Fusarium	mexicanum		20201030	{'clade': 'sordariomyceta', 'kingdom': 'Fungi', 'phylum': 'Ascomycota', 'subphylum': 'Pezizomycotina', 'class': 'Sordariomycetes', 'subclass': 'Hypocreomycetidae', 'order': 'Hypocreales', 'family': 'Nectriaceae'}	ncbi	2020-07-10	SAMN13683619
fusmis1	Fusarium	miscanthi			{'clade': 'sordariomyceta', 'kingdom': 'Fungi', 'phylum': 'Ascomycota', 'subphylum': 'Pezizomycotina', 'class': 'Sordariomycetes', 'subclass': 'Hypocreomycetidae', 'order': 'Hypocreales', 'family': 'Nectriaceae'}	ncbi		GCA_014898875.1
fusmun1	Fusarium	mundagurra		20201030	{'clade': 'sordariomyceta', 'kingdom': 'Fungi', 'phylum': 'Ascomycota', 'subphylum': 'Pezizomycotina', 'class': 'Sordariomycetes', 'subclass': 'Hypocreomycetidae', 'order': 'Hypocreales', 'family': 'Nectriaceae'}	ncbi	2020-07-10	SAMN13683606
fusmus1	Fusarium	musae		2021-09-09	{'clade': 'sordariomyceta', 'kingdom': 'Fungi', 'phylum': 'Ascomycota', 'subphylum': 'Pezizomycotina', 'class': 'Sordariomycetes', 'subclass': 'Hypocreomycetidae', 'order': 'Hypocreales', 'family': 'Nectriaceae'}	ncbi	2021-09-09	Kfusmus1
fusmus2	Fusarium	musae			{'clade': 'sordariomyceta', 'kingdom': 'Fungi', 'phylum': 'Ascomycota', 'subphylum': 'Pezizomycotina', 'class': 'Sordariomycetes', 'subclass': 'Hypocreomycetidae', 'order': 'Hypocreales', 'family': 'Nectriaceae'}	ncbi		GCA_013623345.1
fusnan1	Fusarium	nanum			{'clade': 'sordariomyceta', 'kingdom': 'Fungi', 'phylum': 'Ascomycota', 'subphylum': 'Pezizomycotina', 'class': 'Sordariomycetes', 'subclass': 'Hypocreomycetidae', 'order': 'Hypocreales', 'family': 'Nectriaceae'}	ncbi		GCA_004367095.1
fusnap1	Fusarium	napiforme		20201030	{'clade': 'sordariomyceta', 'kingdom': 'Fungi', 'phylum': 'Ascomycota', 'subphylum': 'Pezizomycotina', 'class': 'Sordariomycetes', 'subclass': 'Hypocreomycetidae', 'order': 'Hypocreales', 'family': 'Nectriaceae'}	ncbi	2020-07-10	SAMN13683596
fusnel1	Fusarium	nelsonii			{'clade': 'sordariomyceta', 'kingdom': 'Fungi', 'phylum': 'Ascomycota', 'subphylum': 'Pezizomycotina', 'class': 'Sordariomycetes', 'subclass': 'Hypocreomycetidae', 'order': 'Hypocreales', 'family': 'Nectriaceae'}	ncbi		GCA_014898925.1
fusnem1	Fusarium	nematophilum			{'clade': 'sordariomyceta', 'kingdom': 'Fungi', 'phylum': 'Ascomycota', 'subphylum': 'Pezizomycotina', 'class': 'Sordariomycetes', 'subclass': 'Hypocreomycetidae', 'order': 'Hypocreales', 'family': 'Nectriaceae'}	ncbi		GCA_013623595.1
fusneo1	Fusarium	neocosmosporiellum			{'clade': 'sordariomyceta', 'kingdom': 'Fungi', 'phylum': 'Ascomycota', 'subphylum': 'Pezizomycotina', 'class': 'Sordariomycetes', 'subclass': 'Hypocreomycetidae', 'order': 'Hypocreales', 'family': 'Nectriaceae'}	ncbi		GCA_006518225.1
fusnep1	Fusarium	nepalense			{'clade': 'sordariomyceta', 'kingdom': 'Fungi', 'phylum': 'Ascomycota', 'subphylum': 'Pezizomycotina', 'class': 'Sordariomycetes', 'subclass': 'Hypocreomycetidae', 'order': 'Hypocreales', 'family': 'Nectriaceae'}	ncbi		GCA_017656675.1
fusnep2	Fusarium	nepalense			{'clade': 'sordariomyceta', 'kingdom': 'Fungi', 'phylum': 'Ascomycota', 'subphylum': 'Pezizomycotina', 'class': 'Sordariomycetes', 'subclass': 'Hypocreomycetidae', 'order': 'Hypocreales', 'family': 'Nectriaceae'}	ncbi		GCA_017656735.1
fusnew1	Fusarium	newnesense			{'clade': 'sordariomyceta', 'kingdom': 'Fungi', 'phylum': 'Ascomycota', 'subphylum': 'Pezizomycotina', 'class': 'Sordariomycetes', 'subclass': 'Hypocreomycetidae', 'order': 'Hypocreales', 'family': 'Nectriaceae'}	ncbi		GCA_013184375.1
fusnis1	Fusarium	nisikadoi			{'clade': 'sordariomyceta', 'kingdom': 'Fungi', 'phylum': 'Ascomycota', 'subphylum': 'Pezizomycotina', 'class': 'Sordariomycetes', 'subclass': 'Hypocreomycetidae', 'order': 'Hypocreales', 'family': 'Nectriaceae'}	ncbi		GCA_013623555.1
fusnod1	Fusarium	nodosum			{'clade': 'sordariomyceta', 'kingdom': 'Fungi', 'phylum': 'Ascomycota', 'subphylum': 'Pezizomycotina', 'class': 'Sordariomycetes', 'subclass': 'Hypocreomycetidae', 'order': 'Hypocreales', 'family': 'Nectriaceae'}	ncbi		GCA_014898975.1
fusnur1	Fusarium	nurragi			{'clade': 'sordariomyceta', 'kingdom': 'Fungi', 'phylum': 'Ascomycota', 'subphylum': 'Pezizomycotina', 'class': 'Sordariomycetes', 'subclass': 'Hypocreomycetidae', 'order': 'Hypocreales', 'family': 'Nectriaceae'}	ncbi		GCA_012977755.1
fusnyg1	Fusarium	nygamai		20180122	{'clade': 'sordariomyceta', 'kingdom': 'Fungi', 'phylum': 'Ascomycota', 'subphylum': 'Pezizomycotina', 'class': 'Sordariomycetes', 'subclass': 'Hypocreomycetidae', 'order': 'Hypocreales', 'family': 'Nectriaceae'}	ncbi	2018-01-22	SAMN06240347
fusnyg2	Fusarium	nygamai			{'clade': 'sordariomyceta', 'kingdom': 'Fungi', 'phylum': 'Ascomycota', 'subphylum': 'Pezizomycotina', 'class': 'Sordariomycetes', 'subclass': 'Hypocreomycetidae', 'order': 'Hypocreales', 'family': 'Nectriaceae'}	ncbi		GCA_001262555.1
fusnyg3	Fusarium	nygamai			{'clade': 'sordariomyceta', 'kingdom': 'Fungi', 'phylum': 'Ascomycota', 'subphylum': 'Pezizomycotina', 'class': 'Sordariomycetes', 'subclass': 'Hypocreomycetidae', 'order': 'Hypocreales', 'family': 'Nectriaceae'}	ncbi		GCA_013186815.1
fusodo1	Fusarium	odoratissimum		20140811	{'clade': 'sordariomyceta', 'kingdom': 'Fungi', 'phylum': 'Ascomycota', 'subphylum': 'Pezizomycotina', 'class': 'Sordariomycetes', 'subclass': 'Hypocreomycetidae', 'order': 'Hypocreales', 'family': 'Nectriaceae'}	ncbi	2013-04-02	SAMN02981461
fusodo2	Fusarium	odoratissimum	NRRL54006		{'clade': 'sordariomyceta', 'kingdom': 'Fungi', 'phylum': 'Ascomycota', 'subphylum': 'Pezizomycotina', 'class': 'Sordariomycetes', 'subclass': 'Hypocreomycetidae', 'order': 'Hypocreales', 'family': 'Nectriaceae'}	ncbi		GCA_000260195.2
fusoxy17	Fusarium	oxysporum	fspmelonisFoMelonNRRL26406	0	{'clade': 'sordariomyceta', 'kingdom': 'Fungi', 'phylum': 'Ascomycota', 'subphylum': 'Pezizomycotina', 'class': 'Sordariomycetes', 'subclass': 'Hypocreomycetidae', 'order': 'Hypocreales', 'family': 'Nectriaceae'}	jgi	Ma LJ et al.,2014	Fusoxmel1
fusoxy18	Fusarium	oxysporum	fspconglutinansrace254008PHW808	0	{'clade': 'sordariomyceta', 'kingdom': 'Fungi', 'phylum': 'Ascomycota', 'subphylum': 'Pezizomycotina', 'class': 'Sordariomycetes', 'subclass': 'Hypocreomycetidae', 'order': 'Hypocreales', 'family': 'Nectriaceae'}	jgi	DeIulio GA et al.,2018	Fusoxcon1
fusoxy19	Fusarium	oxysporum	fsplycopersiciMN25FoMN25NRRL54003	0	{'clade': 'sordariomyceta', 'kingdom': 'Fungi', 'phylum': 'Ascomycota', 'subphylum': 'Pezizomycotina', 'class': 'Sordariomycetes', 'subclass': 'Hypocreomycetidae', 'order': 'Hypocreales', 'family': 'Nectriaceae'}	jgi	DeIulio GA et al.,2018	Fusoxlyc1
fusoxy2	Fusarium	oxysporum	Fo5176	v1.0	{'clade': 'sordariomyceta', 'kingdom': 'Fungi', 'phylum': 'Ascomycota', 'subphylum': 'Pezizomycotina', 'class': 'Sordariomycetes', 'subclass': 'Hypocreomycetidae', 'order': 'Hypocreales', 'family': 'Nectriaceae'}	jgi	Fokkens L et al.,2020	FoxFo5176
fusoxy21	Fusarium	oxysporum	fspvasinfectum25433Cotton	0	{'clade': 'sordariomyceta', 'kingdom': 'Fungi', 'phylum': 'Ascomycota', 'subphylum': 'Pezizomycotina', 'class': 'Sordariomycetes', 'subclass': 'Hypocreomycetidae', 'order': 'Hypocreales', 'family': 'Nectriaceae'}	jgi	DeIulio GA et al.,2018	Fusoxvas1
fusoxy22	Fusarium	oxysporum	NRRL32931	0	{'clade': 'sordariomyceta', 'kingdom': 'Fungi', 'phylum': 'Ascomycota', 'subphylum': 'Pezizomycotina', 'class': 'Sordariomycetes', 'subclass': 'Hypocreomycetidae', 'order': 'Hypocreales', 'family': 'Nectriaceae'}	jgi	DeIulio GA et al.,2018	Fusox32931
fusoxy23	Fusarium	oxysporum	fsppisiHDV247	0	{'clade': 'sordariomyceta', 'kingdom': 'Fungi', 'phylum': 'Ascomycota', 'subphylum': 'Pezizomycotina', 'class': 'Sordariomycetes', 'subclass': 'Hypocreomycetidae', 'order': 'Hypocreales', 'family': 'Nectriaceae'}	jgi	Williams AH et al.,2016	Fusoxpis1
fusoxy24	Fusarium	oxysporum	fspcubensetropicalrace454006II5	0	{'clade': 'sordariomyceta', 'kingdom': 'Fungi', 'phylum': 'Ascomycota', 'subphylum': 'Pezizomycotina', 'class': 'Sordariomycetes', 'subclass': 'Hypocreomycetidae', 'order': 'Hypocreales', 'family': 'Nectriaceae'}	jgi	DeIulio GA et al.,2018	Fusoxcub1
fusoxy25	Fusarium	oxysporum	fspradicislycopersici26381CL57	0	{'clade': 'sordariomyceta', 'kingdom': 'Fungi', 'phylum': 'Ascomycota', 'subphylum': 'Pezizomycotina', 'class': 'Sordariomycetes', 'subclass': 'Hypocreomycetidae', 'order': 'Hypocreales', 'family': 'Nectriaceae'}	jgi	DeIulio GA et al.,2018	Fusoxrad1
fusoxy26	Fusarium	oxysporum	fspraphani54005	0	{'clade': 'sordariomyceta', 'kingdom': 'Fungi', 'phylum': 'Ascomycota', 'subphylum': 'Pezizomycotina', 'class': 'Sordariomycetes', 'subclass': 'Hypocreomycetidae', 'order': 'Hypocreales', 'family': 'Nectriaceae'}	jgi	DeIulio GA et al.,2018	Fusoxrap1
fusoxy28	Fusarium	oxysporum	MPICAGECH0212	v1.0	{'clade': 'sordariomyceta', 'kingdom': 'Fungi', 'phylum': 'Ascomycota', 'subphylum': 'Pezizomycotina', 'class': 'Sordariomycetes', 'subclass': 'Hypocreomycetidae', 'order': 'Hypocreales', 'family': 'Nectriaceae'}	jgi	Mesny F et al.,2021	Fusoxys1
fusoxy29	Fusarium	oxysporum	MPISDFRAT0094	v1.0	{'clade': 'sordariomyceta', 'kingdom': 'Fungi', 'phylum': 'Ascomycota', 'subphylum': 'Pezizomycotina', 'class': 'Sordariomycetes', 'subclass': 'Hypocreomycetidae', 'order': 'Hypocreales', 'family': 'Nectriaceae'}	jgi	Mesny F et al.,2021	Fusoxy1
fusoxy3	Fusarium	oxysporum	Fo47	v2.0	{'clade': 'sordariomyceta', 'kingdom': 'Fungi', 'phylum': 'Ascomycota', 'subphylum': 'Pezizomycotina', 'class': 'Sordariomycetes', 'subclass': 'Hypocreomycetidae', 'order': 'Hypocreales', 'family': 'Nectriaceae'}	jgi	Wang B et al.,2020	FusoxFo47_2
fusoxy30	Fusarium	oxysporum	fsplycopersici4287v2	0	{'clade': 'sordariomyceta', 'kingdom': 'Fungi', 'phylum': 'Ascomycota', 'subphylum': 'Pezizomycotina', 'class': 'Sordariomycetes', 'subclass': 'Hypocreomycetidae', 'order': 'Hypocreales', 'family': 'Nectriaceae'}	jgi	Ma LJ et al.,2010	Fusox2
fusoxy32	Fusarium	oxysporum	fspconglutinans	2020-08-13	{'clade': 'sordariomyceta', 'kingdom': 'Fungi', 'phylum': 'Ascomycota', 'subphylum': 'Pezizomycotina', 'class': 'Sordariomycetes', 'subclass': 'Hypocreomycetidae', 'order': 'Hypocreales', 'family': 'Nectriaceae'}	ncbi	2020-08-11	Kfusoxy32
fusoxy33	Fusarium	oxysporum	fspcubense	2019-08-13	{'clade': 'sordariomyceta', 'kingdom': 'Fungi', 'phylum': 'Ascomycota', 'subphylum': 'Pezizomycotina', 'class': 'Sordariomycetes', 'subclass': 'Hypocreomycetidae', 'order': 'Hypocreales', 'family': 'Nectriaceae'}	ncbi	2019-08-13	Kfusoxy33
fusoxy34	Fusarium	oxysporum	fspcubense	2019-08-01	{'clade': 'sordariomyceta', 'kingdom': 'Fungi', 'phylum': 'Ascomycota', 'subphylum': 'Pezizomycotina', 'class': 'Sordariomycetes', 'subclass': 'Hypocreomycetidae', 'order': 'Hypocreales', 'family': 'Nectriaceae'}	ncbi	2019-06-03	Kfusoxy34
fusoxy35	Fusarium	oxysporum	fspnarcissi	2019-02-06	{'clade': 'sordariomyceta', 'kingdom': 'Fungi', 'phylum': 'Ascomycota', 'subphylum': 'Pezizomycotina', 'class': 'Sordariomycetes', 'subclass': 'Hypocreomycetidae', 'order': 'Hypocreales', 'family': 'Nectriaceae'}	ncbi	2019-02-06	Kfusoxy35
fusoxy36	Fusarium	oxysporum	fspcepae	2018-10-05	{'clade': 'sordariomyceta', 'kingdom': 'Fungi', 'phylum': 'Ascomycota', 'subphylum': 'Pezizomycotina', 'class': 'Sordariomycetes', 'subclass': 'Hypocreomycetidae', 'order': 'Hypocreales', 'family': 'Nectriaceae'}	ncbi	2018-10-05	Kfusoxy36
fusoxy37	Fusarium	oxysporum	fspcepae	2018-10-05	{'clade': 'sordariomyceta', 'kingdom': 'Fungi', 'phylum': 'Ascomycota', 'subphylum': 'Pezizomycotina', 'class': 'Sordariomycetes', 'subclass': 'Hypocreomycetidae', 'order': 'Hypocreales', 'family': 'Nectriaceae'}	ncbi	2018-10-05	Kfusoxy37
fusoxy38	Fusarium	oxysporum	fspcepae	2018-10-05	{'clade': 'sordariomyceta', 'kingdom': 'Fungi', 'phylum': 'Ascomycota', 'subphylum': 'Pezizomycotina', 'class': 'Sordariomycetes', 'subclass': 'Hypocreomycetidae', 'order': 'Hypocreales', 'family': 'Nectriaceae'}	ncbi	2018-10-05	Kfusoxy38
fusoxy40	Fusarium	oxysporum	fspradiciscucumerinum	2017-09-25	{'clade': 'sordariomyceta', 'kingdom': 'Fungi', 'phylum': 'Ascomycota', 'subphylum': 'Pezizomycotina', 'class': 'Sordariomycetes', 'subclass': 'Hypocreomycetidae', 'order': 'Hypocreales', 'family': 'Nectriaceae'}	ncbi	2016-08-10	Kfusoxy40
fusoxy42	Fusarium	oxysporum	fspcubenserace1	2014-08-11	{'clade': 'sordariomyceta', 'kingdom': 'Fungi', 'phylum': 'Ascomycota', 'subphylum': 'Pezizomycotina', 'class': 'Sordariomycetes', 'subclass': 'Hypocreomycetidae', 'order': 'Hypocreales', 'family': 'Nectriaceae'}	ncbi	2013-04-02	Kfusoxy42
fusoxy43	Fusarium	oxysporum	fspconglutinans	2021-06-16	{'clade': 'sordariomyceta', 'kingdom': 'Fungi', 'phylum': 'Ascomycota', 'subphylum': 'Pezizomycotina', 'class': 'Sordariomycetes', 'subclass': 'Hypocreomycetidae', 'order': 'Hypocreales', 'family': 'Nectriaceae'}	ncbi	2021-06-16	Kfusoxy43
fusoxy44	Fusarium	oxysporum	fsprapae	2021-07-07	{'clade': 'sordariomyceta', 'kingdom': 'Fungi', 'phylum': 'Ascomycota', 'subphylum': 'Pezizomycotina', 'class': 'Sordariomycetes', 'subclass': 'Hypocreomycetidae', 'order': 'Hypocreales', 'family': 'Nectriaceae'}	ncbi	2021-07-07	Kfusoxy44
fusoxy45	Fusarium	oxysporum	fspraphani	2021-07-07	{'clade': 'sordariomyceta', 'kingdom': 'Fungi', 'phylum': 'Ascomycota', 'subphylum': 'Pezizomycotina', 'class': 'Sordariomycetes', 'subclass': 'Hypocreomycetidae', 'order': 'Hypocreales', 'family': 'Nectriaceae'}	ncbi	2021-07-07	Kfusoxy45
fusoxy46	Fusarium	oxysporum	fspmatthiolae	2021-11-08	{'clade': 'sordariomyceta', 'kingdom': 'Fungi', 'phylum': 'Ascomycota', 'subphylum': 'Pezizomycotina', 'class': 'Sordariomycetes', 'subclass': 'Hypocreomycetidae', 'order': 'Hypocreales', 'family': 'Nectriaceae'}	ncbi	2021-11-08	Kfusoxy46
fusoxy52	Fusarium	oxysporum	f.sp.lycopersici4287		{'clade': 'sordariomyceta', 'kingdom': 'Fungi', 'phylum': 'Ascomycota', 'subphylum': 'Pezizomycotina', 'class': 'Sordariomycetes', 'subclass': 'Hypocreomycetidae', 'order': 'Hypocreales', 'family': 'Nectriaceae'}	ncbi		GCA_003315725.1
fusoxy53	Fusarium	oxysporum	f.sp.cubense		{'clade': 'sordariomyceta', 'kingdom': 'Fungi', 'phylum': 'Ascomycota', 'subphylum': 'Pezizomycotina', 'class': 'Sordariomycetes', 'subclass': 'Hypocreomycetidae', 'order': 'Hypocreales', 'family': 'Nectriaceae'}	ncbi		GCA_011316005.3
fusoxy54	Fusarium	oxysporum	Fo47		{'clade': 'sordariomyceta', 'kingdom': 'Fungi', 'phylum': 'Ascomycota', 'subphylum': 'Pezizomycotina', 'class': 'Sordariomycetes', 'subclass': 'Hypocreomycetidae', 'order': 'Hypocreales', 'family': 'Nectriaceae'}	ncbi		GCA_013085055.1
fusoxy55	Fusarium	oxysporum	f.sp.cubense		{'clade': 'sordariomyceta', 'kingdom': 'Fungi', 'phylum': 'Ascomycota', 'subphylum': 'Pezizomycotina', 'class': 'Sordariomycetes', 'subclass': 'Hypocreomycetidae', 'order': 'Hypocreales', 'family': 'Nectriaceae'}	ncbi		GCA_014282265.3
fusoxy56	Fusarium	oxysporum	f.sp.koae		{'clade': 'sordariomyceta', 'kingdom': 'Fungi', 'phylum': 'Ascomycota', 'subphylum': 'Pezizomycotina', 'class': 'Sordariomycetes', 'subclass': 'Hypocreomycetidae', 'order': 'Hypocreales', 'family': 'Nectriaceae'}	ncbi		GCA_014857105.1
fusoxy57	Fusarium	oxysporum	f.sp.cubense		{'clade': 'sordariomyceta', 'kingdom': 'Fungi', 'phylum': 'Ascomycota', 'subphylum': 'Pezizomycotina', 'class': 'Sordariomycetes', 'subclass': 'Hypocreomycetidae', 'order': 'Hypocreales', 'family': 'Nectriaceae'}	ncbi		GCA_016802195.1
fusoxy58	Fusarium	oxysporum	f.sp.cubense		{'clade': 'sordariomyceta', 'kingdom': 'Fungi', 'phylum': 'Ascomycota', 'subphylum': 'Pezizomycotina', 'class': 'Sordariomycetes', 'subclass': 'Hypocreomycetidae', 'order': 'Hypocreales', 'family': 'Nectriaceae'}	ncbi		GCA_016802205.1
fuspal1	Fusarium	palustre			{'clade': 'sordariomyceta', 'kingdom': 'Fungi', 'phylum': 'Ascomycota', 'subphylum': 'Pezizomycotina', 'class': 'Sordariomycetes', 'subclass': 'Hypocreomycetidae', 'order': 'Hypocreales', 'family': 'Nectriaceae'}	ncbi		GCA_014899045.1
fuspen1	Fusarium	penzigii			{'clade': 'sordariomyceta', 'kingdom': 'Fungi', 'phylum': 'Ascomycota', 'subphylum': 'Pezizomycotina', 'class': 'Sordariomycetes', 'subclass': 'Hypocreomycetidae', 'order': 'Hypocreales', 'family': 'Nectriaceae'}	ncbi		GCA_013623535.1
fuspha1	Fusarium	phaseoli			{'clade': 'sordariomyceta', 'kingdom': 'Fungi', 'phylum': 'Ascomycota', 'subphylum': 'Pezizomycotina', 'class': 'Sordariomycetes', 'subclass': 'Hypocreomycetidae', 'order': 'Hypocreales', 'family': 'Nectriaceae'}	ncbi		GCA_001680515.1
fuspha2	Fusarium	phaseoli			{'clade': 'sordariomyceta', 'kingdom': 'Fungi', 'phylum': 'Ascomycota', 'subphylum': 'Pezizomycotina', 'class': 'Sordariomycetes', 'subclass': 'Hypocreomycetidae', 'order': 'Hypocreales', 'family': 'Nectriaceae'}	ncbi		GCA_013364925.1
fusphy1	Fusarium	phyllophilum		20201030	{'clade': 'sordariomyceta', 'kingdom': 'Fungi', 'phylum': 'Ascomycota', 'subphylum': 'Pezizomycotina', 'class': 'Sordariomycetes', 'subclass': 'Hypocreomycetidae', 'order': 'Hypocreales', 'family': 'Nectriaceae'}	ncbi	2020-07-10	SAMN13683607
fuspil1	Fusarium	pilosicola			{'clade': 'sordariomyceta', 'kingdom': 'Fungi', 'phylum': 'Ascomycota', 'subphylum': 'Pezizomycotina', 'class': 'Sordariomycetes', 'subclass': 'Hypocreomycetidae', 'order': 'Hypocreales', 'family': 'Nectriaceae'}	ncbi		GCA_020615335.1
fuspin1	Fusarium	pininemorale			{'clade': 'sordariomyceta', 'kingdom': 'Fungi', 'phylum': 'Ascomycota', 'subphylum': 'Pezizomycotina', 'class': 'Sordariomycetes', 'subclass': 'Hypocreomycetidae', 'order': 'Hypocreales', 'family': 'Nectriaceae'}	ncbi		GCA_002165215.1
fuspoa1	Fusarium	poae	2516	0	{'clade': 'sordariomyceta', 'kingdom': 'Fungi', 'phylum': 'Ascomycota', 'subphylum': 'Pezizomycotina', 'class': 'Sordariomycetes', 'subclass': 'Hypocreomycetidae', 'order': 'Hypocreales', 'family': 'Nectriaceae'}	jgi	Vanheule A et al.,2016	Fuspo1
fuspoa2	Fusarium	poae			{'clade': 'sordariomyceta', 'kingdom': 'Fungi', 'phylum': 'Ascomycota', 'subphylum': 'Pezizomycotina', 'class': 'Sordariomycetes', 'subclass': 'Hypocreomycetidae', 'order': 'Hypocreales', 'family': 'Nectriaceae'}	ncbi		GCA_001675295.1
fuspoa3	Fusarium	poae			{'clade': 'sordariomyceta', 'kingdom': 'Fungi', 'phylum': 'Ascomycota', 'subphylum': 'Pezizomycotina', 'class': 'Sordariomycetes', 'subclass': 'Hypocreomycetidae', 'order': 'Hypocreales', 'family': 'Nectriaceae'}	ncbi		GCA_013623615.1
fuspoa4	Fusarium	poae			{'clade': 'sordariomyceta', 'kingdom': 'Fungi', 'phylum': 'Ascomycota', 'subphylum': 'Pezizomycotina', 'class': 'Sordariomycetes', 'subclass': 'Hypocreomycetidae', 'order': 'Hypocreales', 'family': 'Nectriaceae'}	ncbi		GCA_019609905.1
fuspra1	Fusarium	praegraminearum			{'clade': 'sordariomyceta', 'kingdom': 'Fungi', 'phylum': 'Ascomycota', 'subphylum': 'Pezizomycotina', 'class': 'Sordariomycetes', 'subclass': 'Hypocreomycetidae', 'order': 'Hypocreales', 'family': 'Nectriaceae'}	ncbi		GCA_002093855.1
fuspro1	Fusarium	proliferatum	ET1	0	{'clade': 'sordariomyceta', 'kingdom': 'Fungi', 'phylum': 'Ascomycota', 'subphylum': 'Pezizomycotina', 'class': 'Sordariomycetes', 'subclass': 'Hypocreomycetidae', 'order': 'Hypocreales', 'family': 'Nectriaceae'}	jgi	Niehaus EM et al.,2016	Fuspro1
fuspro10	Fusarium	proliferatum			{'clade': 'sordariomyceta', 'kingdom': 'Fungi', 'phylum': 'Ascomycota', 'subphylum': 'Pezizomycotina', 'class': 'Sordariomycetes', 'subclass': 'Hypocreomycetidae', 'order': 'Hypocreales', 'family': 'Nectriaceae'}	ncbi		GCA_900029915.1
fuspro11	Fusarium	proliferatum	ET1		{'clade': 'sordariomyceta', 'kingdom': 'Fungi', 'phylum': 'Ascomycota', 'subphylum': 'Pezizomycotina', 'class': 'Sordariomycetes', 'subclass': 'Hypocreomycetidae', 'order': 'Hypocreales', 'family': 'Nectriaceae'}	ncbi		GCA_900067095.1
fuspro2	Fusarium	proliferatum			{'clade': 'sordariomyceta', 'kingdom': 'Fungi', 'phylum': 'Ascomycota', 'subphylum': 'Pezizomycotina', 'class': 'Sordariomycetes', 'subclass': 'Hypocreomycetidae', 'order': 'Hypocreales', 'family': 'Nectriaceae'}	ncbi		GCA_003123625.1
fuspro3	Fusarium	proliferatum			{'clade': 'sordariomyceta', 'kingdom': 'Fungi', 'phylum': 'Ascomycota', 'subphylum': 'Pezizomycotina', 'class': 'Sordariomycetes', 'subclass': 'Hypocreomycetidae', 'order': 'Hypocreales', 'family': 'Nectriaceae'}	ncbi		GCA_003290285.1
fuspro4	Fusarium	proliferatum			{'clade': 'sordariomyceta', 'kingdom': 'Fungi', 'phylum': 'Ascomycota', 'subphylum': 'Pezizomycotina', 'class': 'Sordariomycetes', 'subclass': 'Hypocreomycetidae', 'order': 'Hypocreales', 'family': 'Nectriaceae'}	ncbi		GCA_003615215.1
fuspro5	Fusarium	protoensiforme			{'clade': 'sordariomyceta', 'kingdom': 'Fungi', 'phylum': 'Ascomycota', 'subphylum': 'Pezizomycotina', 'class': 'Sordariomycetes', 'subclass': 'Hypocreomycetidae', 'order': 'Hypocreales', 'family': 'Nectriaceae'}	ncbi		GCA_011320165.1
fuspro6	Fusarium	proliferatum			{'clade': 'sordariomyceta', 'kingdom': 'Fungi', 'phylum': 'Ascomycota', 'subphylum': 'Pezizomycotina', 'class': 'Sordariomycetes', 'subclass': 'Hypocreomycetidae', 'order': 'Hypocreales', 'family': 'Nectriaceae'}	ncbi		GCA_017309875.1
fuspro7	Fusarium	proliferatum			{'clade': 'sordariomyceta', 'kingdom': 'Fungi', 'phylum': 'Ascomycota', 'subphylum': 'Pezizomycotina', 'class': 'Sordariomycetes', 'subclass': 'Hypocreomycetidae', 'order': 'Hypocreales', 'family': 'Nectriaceae'}	ncbi		GCA_017309895.1
fuspro8	Fusarium	proliferatum			{'clade': 'sordariomyceta', 'kingdom': 'Fungi', 'phylum': 'Ascomycota', 'subphylum': 'Pezizomycotina', 'class': 'Sordariomycetes', 'subclass': 'Hypocreomycetidae', 'order': 'Hypocreales', 'family': 'Nectriaceae'}	ncbi		GCA_018350245.1
fuspro9	Fusarium	proliferatum			{'clade': 'sordariomyceta', 'kingdom': 'Fungi', 'phylum': 'Ascomycota', 'subphylum': 'Pezizomycotina', 'class': 'Sordariomycetes', 'subclass': 'Hypocreomycetidae', 'order': 'Hypocreales', 'family': 'Nectriaceae'}	ncbi		GCA_019022535.1
fuspse1	Fusarium	pseudograminearum	CS3096	0	{'clade': 'sordariomyceta', 'kingdom': 'Fungi', 'phylum': 'Ascomycota', 'subphylum': 'Pezizomycotina', 'class': 'Sordariomycetes', 'subclass': 'Hypocreomycetidae', 'order': 'Hypocreales', 'family': 'Nectriaceae'}	jgi	Gardiner DM et al.,2012	Fusps1
fuspse2	Fusarium	pseudocircinatum		20201030	{'clade': 'sordariomyceta', 'kingdom': 'Fungi', 'phylum': 'Ascomycota', 'subphylum': 'Pezizomycotina', 'class': 'Sordariomycetes', 'subclass': 'Hypocreomycetidae', 'order': 'Hypocreales', 'family': 'Nectriaceae'}	ncbi	2020-07-10	SAMN13683604
fuspse3	Fusarium	pseudoanthophilum		20201030	{'clade': 'sordariomyceta', 'kingdom': 'Fungi', 'phylum': 'Ascomycota', 'subphylum': 'Pezizomycotina', 'class': 'Sordariomycetes', 'subclass': 'Hypocreomycetidae', 'order': 'Hypocreales', 'family': 'Nectriaceae'}	ncbi	2020-07-10	SAMN13683600
fuspse4	Fusarium	pseudograminearum			{'clade': 'sordariomyceta', 'kingdom': 'Fungi', 'phylum': 'Ascomycota', 'subphylum': 'Pezizomycotina', 'class': 'Sordariomycetes', 'subclass': 'Hypocreomycetidae', 'order': 'Hypocreales', 'family': 'Nectriaceae'}	ncbi		GCA_000974265.2
fuspse5	Fusarium	pseudograminearum			{'clade': 'sordariomyceta', 'kingdom': 'Fungi', 'phylum': 'Ascomycota', 'subphylum': 'Pezizomycotina', 'class': 'Sordariomycetes', 'subclass': 'Hypocreomycetidae', 'order': 'Hypocreales', 'family': 'Nectriaceae'}	ncbi		GCA_001703955.2
fuspse6	Fusarium	pseudonygamai			{'clade': 'sordariomyceta', 'kingdom': 'Fungi', 'phylum': 'Ascomycota', 'subphylum': 'Pezizomycotina', 'class': 'Sordariomycetes', 'subclass': 'Hypocreomycetidae', 'order': 'Hypocreales', 'family': 'Nectriaceae'}	ncbi		GCA_013186785.1
fuspse7	Fusarium	pseudograminearum			{'clade': 'sordariomyceta', 'kingdom': 'Fungi', 'phylum': 'Ascomycota', 'subphylum': 'Pezizomycotina', 'class': 'Sordariomycetes', 'subclass': 'Hypocreomycetidae', 'order': 'Hypocreales', 'family': 'Nectriaceae'}	ncbi		GCA_016952305.1
fusram1	Fusarium	ramigenum			{'clade': 'sordariomyceta', 'kingdom': 'Fungi', 'phylum': 'Ascomycota', 'subphylum': 'Pezizomycotina', 'class': 'Sordariomycetes', 'subclass': 'Hypocreomycetidae', 'order': 'Hypocreales', 'family': 'Nectriaceae'}	ncbi		GCA_013186855.1
fusred1	Fusarium	redolens	MPICAGEAT0023	v1.0	{'clade': 'sordariomyceta', 'kingdom': 'Fungi', 'phylum': 'Ascomycota', 'subphylum': 'Pezizomycotina', 'class': 'Sordariomycetes', 'subclass': 'Hypocreomycetidae', 'order': 'Hypocreales', 'family': 'Nectriaceae'}	jgi	Mesny F et al.,2021	Fusre1
fusred2	Fusarium	redolens			{'clade': 'sordariomyceta', 'kingdom': 'Fungi', 'phylum': 'Ascomycota', 'subphylum': 'Pezizomycotina', 'class': 'Sordariomycetes', 'subclass': 'Hypocreomycetidae', 'order': 'Hypocreales', 'family': 'Nectriaceae'}	ncbi		GCA_014899085.1
fusred3	Fusarium	redolens			{'clade': 'sordariomyceta', 'kingdom': 'Fungi', 'phylum': 'Ascomycota', 'subphylum': 'Pezizomycotina', 'class': 'Sordariomycetes', 'subclass': 'Hypocreomycetidae', 'order': 'Hypocreales', 'family': 'Nectriaceae'}	ncbi		GCA_017562085.1
fusred4	Fusarium	redolens			{'clade': 'sordariomyceta', 'kingdom': 'Fungi', 'phylum': 'Ascomycota', 'subphylum': 'Pezizomycotina', 'class': 'Sordariomycetes', 'subclass': 'Hypocreomycetidae', 'order': 'Hypocreales', 'family': 'Nectriaceae'}	ncbi		GCA_019843785.1
fusred5	Fusarium	redolens			{'clade': 'sordariomyceta', 'kingdom': 'Fungi', 'phylum': 'Ascomycota', 'subphylum': 'Pezizomycotina', 'class': 'Sordariomycetes', 'subclass': 'Hypocreomycetidae', 'order': 'Hypocreales', 'family': 'Nectriaceae'}	ncbi		GCA_020744475.1
fusrus1	Fusarium	rusci			{'clade': 'sordariomyceta', 'kingdom': 'Fungi', 'phylum': 'Ascomycota', 'subphylum': 'Pezizomycotina', 'class': 'Sordariomycetes', 'subclass': 'Hypocreomycetidae', 'order': 'Hypocreales', 'family': 'Nectriaceae'}	ncbi		GCA_017140155.1
fussac1	Fusarium	sacchari			{'clade': 'sordariomyceta', 'kingdom': 'Fungi', 'phylum': 'Ascomycota', 'subphylum': 'Pezizomycotina', 'class': 'Sordariomycetes', 'subclass': 'Hypocreomycetidae', 'order': 'Hypocreales', 'family': 'Nectriaceae'}	ncbi		GCA_013759005.1
fussac2	Fusarium	sacchari			{'clade': 'sordariomyceta', 'kingdom': 'Fungi', 'phylum': 'Ascomycota', 'subphylum': 'Pezizomycotina', 'class': 'Sordariomycetes', 'subclass': 'Hypocreomycetidae', 'order': 'Hypocreales', 'family': 'Nectriaceae'}	ncbi		GCA_017165645.1
fussam1	Fusarium	sambucinum			{'clade': 'sordariomyceta', 'kingdom': 'Fungi', 'phylum': 'Ascomycota', 'subphylum': 'Pezizomycotina', 'class': 'Sordariomycetes', 'subclass': 'Hypocreomycetidae', 'order': 'Hypocreales', 'family': 'Nectriaceae'}	ncbi		GCA_001567575.1
fussam2	Fusarium	sambucinum			{'clade': 'sordariomyceta', 'kingdom': 'Fungi', 'phylum': 'Ascomycota', 'subphylum': 'Pezizomycotina', 'class': 'Sordariomycetes', 'subclass': 'Hypocreomycetidae', 'order': 'Hypocreales', 'family': 'Nectriaceae'}	ncbi		GCA_014899025.1
fussar1	Fusarium	sarcochroum		20201030	{'clade': 'sordariomyceta', 'kingdom': 'Fungi', 'phylum': 'Ascomycota', 'subphylum': 'Pezizomycotina', 'class': 'Sordariomycetes', 'subclass': 'Hypocreomycetidae', 'order': 'Hypocreales', 'family': 'Nectriaceae'}	ncbi	2020-06-03	SAMN13683633
fussci1	Fusarium	scirpi			{'clade': 'sordariomyceta', 'kingdom': 'Fungi', 'phylum': 'Ascomycota', 'subphylum': 'Pezizomycotina', 'class': 'Sordariomycetes', 'subclass': 'Hypocreomycetidae', 'order': 'Hypocreales', 'family': 'Nectriaceae'}	ncbi		GCA_004367495.1
fussec1	Fusarium	secorum			{'clade': 'sordariomyceta', 'kingdom': 'Fungi', 'phylum': 'Ascomycota', 'subphylum': 'Pezizomycotina', 'class': 'Sordariomycetes', 'subclass': 'Hypocreomycetidae', 'order': 'Hypocreales', 'family': 'Nectriaceae'}	ncbi		GCA_013363185.1
fusset1	Fusarium	setosum			{'clade': 'sordariomyceta', 'kingdom': 'Fungi', 'phylum': 'Ascomycota', 'subphylum': 'Pezizomycotina', 'class': 'Sordariomycetes', 'subclass': 'Hypocreomycetidae', 'order': 'Hypocreales', 'family': 'Nectriaceae'}	ncbi		GCA_013623625.1
fussib1	Fusarium	sibiricum			{'clade': 'sordariomyceta', 'kingdom': 'Fungi', 'phylum': 'Ascomycota', 'subphylum': 'Pezizomycotina', 'class': 'Sordariomycetes', 'subclass': 'Hypocreomycetidae', 'order': 'Hypocreales', 'family': 'Nectriaceae'}	ncbi		GCA_014898995.1
fussic1	Fusarium	siculi			{'clade': 'sordariomyceta', 'kingdom': 'Fungi', 'phylum': 'Ascomycota', 'subphylum': 'Pezizomycotina', 'class': 'Sordariomycetes', 'subclass': 'Hypocreomycetidae', 'order': 'Hypocreales', 'family': 'Nectriaceae'}	ncbi		GCA_019843635.1
fussol1	Fusarium	solani	FSSC5	v1.0	{'clade': 'sordariomyceta', 'kingdom': 'Fungi', 'phylum': 'Ascomycota', 'subphylum': 'Pezizomycotina', 'class': 'Sordariomycetes', 'subclass': 'Hypocreomycetidae', 'order': 'Hypocreales', 'family': 'Nectriaceae'}	jgi	Mesny F et al.,2021	Fusso1
fussol2	Fusarium	solani			{'clade': 'sordariomyceta', 'kingdom': 'Fungi', 'phylum': 'Ascomycota', 'subphylum': 'Pezizomycotina', 'class': 'Sordariomycetes', 'subclass': 'Hypocreomycetidae', 'order': 'Hypocreales', 'family': 'Nectriaceae'}	ncbi		GCA_002215905.1
fussol3	Fusarium	solani			{'clade': 'sordariomyceta', 'kingdom': 'Fungi', 'phylum': 'Ascomycota', 'subphylum': 'Pezizomycotina', 'class': 'Sordariomycetes', 'subclass': 'Hypocreomycetidae', 'order': 'Hypocreales', 'family': 'Nectriaceae'}	ncbi		GCA_013168735.1
fussol4	Fusarium	solani			{'clade': 'sordariomyceta', 'kingdom': 'Fungi', 'phylum': 'Ascomycota', 'subphylum': 'Pezizomycotina', 'class': 'Sordariomycetes', 'subclass': 'Hypocreomycetidae', 'order': 'Hypocreales', 'family': 'Nectriaceae'}	ncbi		GCA_019320015.1
fussol5	Fusarium	solani			{'clade': 'sordariomyceta', 'kingdom': 'Fungi', 'phylum': 'Ascomycota', 'subphylum': 'Pezizomycotina', 'class': 'Sordariomycetes', 'subclass': 'Hypocreomycetidae', 'order': 'Hypocreales', 'family': 'Nectriaceae'}	ncbi		GCA_020744495.1
fussor1	Fusarium	sororula			{'clade': 'sordariomyceta', 'kingdom': 'Fungi', 'phylum': 'Ascomycota', 'subphylum': 'Pezizomycotina', 'class': 'Sordariomycetes', 'subclass': 'Hypocreomycetidae', 'order': 'Hypocreales', 'family': 'Nectriaceae'}	ncbi		GCA_017579625.1
fussp.10	Fusarium	sp.	AF6	2018-12-14	{'clade': 'sordariomyceta', 'kingdom': 'Fungi', 'phylum': 'Ascomycota', 'subphylum': 'Pezizomycotina', 'class': 'Sordariomycetes', 'subclass': 'Hypocreomycetidae', 'order': 'Hypocreales', 'family': 'Nectriaceae'}	ncbi	2018-12-14	Kfussp.10
fussp.11	Fusarium	sp.	MPISDFRAT0072	2021-11-08	{'clade': 'sordariomyceta', 'kingdom': 'Fungi', 'phylum': 'Ascomycota', 'subphylum': 'Pezizomycotina', 'class': 'Sordariomycetes', 'subclass': 'Hypocreomycetidae', 'order': 'Hypocreales', 'family': 'Nectriaceae'}	ncbi	2021-11-05	Kfussp.11
fussp.2	Fusarium	sp.	FIESC12MPICAGEAA0113	v1.0	{'clade': 'sordariomyceta', 'kingdom': 'Fungi', 'phylum': 'Ascomycota', 'subphylum': 'Pezizomycotina', 'class': 'Sordariomycetes', 'subclass': 'Hypocreomycetidae', 'order': 'Hypocreales', 'family': 'Nectriaceae'}	jgi	Mesny F et al.,2021	Fuseq1
[truncated: 1,494 more rows]

## Sheet: S5
Table S5: genomic coordinates of regions and starships of interest
[truncated: 7,725 more rows]
